# Supplementary material for: Contribution of NtZIP1-Like to the Regulation of Zn Homeostasis
Source: Front Plant Sci. 2018 Feb 16;9:185. doi: 10.3389/fpls.2018.00185 (PMC5820362; doi:10.3389/fpls.2018.00185)
Supplement: Supplementary file 2 [file Table_2.XLSX]

## Sheet: (A) LIST OF GENES WITH ACC.NO
A. thalianagene used as a query	Accession number of A. thaliana gene
ZIP
AtZIP1	AT3G12750.1/2
AtZIP2	AT5G59520.1
AtZIP3	AT2G32270.1
AtZIP4	AT1G10970.1
AtZIP5	AT1G05300.1/2
AtZIP6	AT2G30080.1
AtZIP7	AT2G04032.1
AtZIP8	AT5G45105.1/2
AtZIP9	AT4G33020.1
AtZIP10	AT1G31260.1
AtZIP11	AT1G55910.1
AtZIP12	AT5G62160.1
AtIRT1	AT4G19690.1/2
AtIRT2	AT4G19680.1/2
AtIRT3	AT1G60960.1
NRAMP
AtNRAMP1	AT1G80830.1
AtNRAMP2	AT1G47240.1
AtNRAMP3	AT2G23150.1
AtNRAMP4	AT5G67330.1
AtNRAMP5	AT4G18790.1
AtNRAMP6	AT1G15960.1
MTP
AtMTP1	AT2G46800.1
AtMTP2	AT3G61940.1/2
AtMTP3	AT3G58810.1
AtMTP5	AT3G12100.1
AtMTP6	AT2G47830.1
AtMTP7	AT1G51610.1
AtMTP8	AT3G58060.1
AtMTP9	AT1G79520.1
AtMTP10	AT1G16310.1
AtMTP11	AT2G39450.1
AtMTP12	AT2G04620.1
MRP
AtMRP1	AT1G30400.1
AtMRP2	AT2G34660.1
AtMRP3	AT3G13080.1
AtMRP4	AT2G47800.1
AtMRP5	AT1G04120.1
AtMRP6	AT3G13090.1
AtMRP7	AT3G13100.1
AtMRP8	AT3G21250.1
AtMRP9	AT3G60160.1
AtMRP10	AT3G59140.1
AtMRP11	AT1G30420.1
AtMRP12	AT1G30410.1
AtMRP13	AT2G07680.1
AtMRP14	AT3G62700.1
AtMRP15	AT3G60970.1

## Sheet: (B) ZIP 
A. thaliana gene (used as a query)	A. thaliana accession no	Identified N. tabaccum homologous sequence (putative gene name)	N. tabaccum scaffold	orientation	exon nr	start	end	confidence 1	confidence 2
AtZIP11	AT1G55910.1	ZIP11	AWOK01S001304.1	1	Exon1	37330	37342	76	76
	AT1G55910.1	ZIP11	AWOK01S001304.1	1	Exon1	39356	39866	52	76
	AT1G55910.1	ZIP11	AWOK01S001304.1	1	Exon2	37366	37795	57	72
AtZIP2	AT5G59520.1	ZIP2	AWOK01S001304.1	1	Exon1	37362	37809	24	68
	AT5G59520.1	ZIP2	AWOK01S001304.1	1	Exon1	39376	39863	56	64
	AT5G59520.1	ZIP2	AWOK01S001304.1	1	Exon2	38352	38443	32	28
AtIRT2	AT4G19680.2	IRT2	AWOK01S005211.1	-1	Exon1	32320	32139	64	32
	AT4G19680.2	IRT2	AWOK01S005211.1	-1	Exon2	31544	31482	31	31
AtIRT3	AT1G60960.1	IRT3	AWOK01S005211.1	-1	Exon1	32685	32652	33	33
	AT1G60960.1	IRT3	AWOK01S005211.1	-1	Exon2	32314	32112	56	20
AtZIP11	AT3G12750.1	ZIP1	AWOK01S005211.1	-1	Exon1	32326	32112	68	32
	AT3G12750.1	ZIP1	AWOK01S005211.1	-1	Exon2	31521	31479	33	33
AtZIP10	AT1G31260.1	ZIP10	AWOK01S005211.1	-1	Exon1	32649	32615	33	33
	AT1G31260.1	ZIP10	AWOK01S005211.1	-1	Exon2	32320	32102	64	24
AtZIP12	AT5G62160.1	ZIP12	AWOK01S005211.1	-1	Exon1	32325	32132	64	40
AtZIP3	AT2G32270.1	ZIP3	AWOK01S005211.1	-1	Exon1	32326	32091	56	28
	AT2G32270.1	ZIP3	AWOK01S005211.1	-1	Exon2	31578	31526	33	33
AtZIP4	AT1G10970.1	ZIP4	AWOK01S005211.1	-1	Exon1	32329	32125	48	32
AtZIP5	AT1G05300.2	ZIP5	AWOK01S005211.1	-1	Exon1	32326	32117	52	40
AtZIP7	AT2G04032.1	ZIP7	AWOK01S005211.1	-1	Exon1	32325	32112	52	28
AtZIP8	AT5G45105.1	ZIP8	AWOK01S005211.1	-1	Exon1	32310	32147	68	40
	AT5G45105.2	ZIP8	AWOK01S005211.1	-1	Exon1	32310	32135	68	28
AtZIP9	AT4G33020.1	ZIP9	AWOK01S005211.1	-1	Exon1	31369	31341	30	30
AtIRT1	AT4G19690.2	IRT1	AWOK01S005397.1	1	Exon1	59525	59674	64	76
	AT4G19690.2	IRT1	AWOK01S005397.1	1	Exon2	59865	60167	36	44
AtIRT2	AT4G19680.1	IRT2	AWOK01S005397.1	1	Exon1	59505	59698	52	52
	AT4G19680.2	IRT2	AWOK01S005397.1	1	Exon2	59865	60167	44	40
AtIRT3	AT1G60960.1	IRT3	AWOK01S005397.1	1	Exon1	58695	58727	36	36
	AT1G60960.1	IRT3	AWOK01S005397.1	1	Exon2	58937	59674	48	80
	AT1G60960.1	IRT3	AWOK01S005397.1	1	Exon3	59865	60082	60	60
AtZIP1	AT3G12750.1	ZIP1	AWOK01S005397.1	1	Exon1	59495	59674	56	84
	AT3G12750.1	ZIP1	AWOK01S005397.1	1	Exon2	59865	60167	60	52
AtZIP10	AT1G31260.1	ZIP10	AWOK01S005397.1	1	Exon1	59490	59674	48	76
	AT1G31260.1	ZIP10	AWOK01S005397.1	1	Exon2	59865	60167	40	56
AtZIP12	AT5G62160.1	ZIP12	AWOK01S005397.1	1	Exon1	59512	59674	68	72
	AT5G62160.1	ZIP12	AWOK01S005397.1	1	Exon2	59865	59952	48	48
AtZIP3	AT2G32270.1	ZIP3	AWOK01S005397.1	1	Exon1	59499	59674	52	68
	AT2G32270.1	ZIP3	AWOK01S005397.1	1	Exon2	59865	60167	48	64
AtZIP4	AT1G10970.1	ZIP4	AWOK01S005397.1	1	Exon1	58910	59674	36	80
	AT1G10970.1	ZIP4	AWOK01S005397.1	1	Exon2	59865	60037	60	56
AtZIP5	AT1G05300.1	ZIP5	AWOK01S005397.1	1	Exon1	58596	58641	40	40
	AT1G05300.2	ZIP5	AWOK01S005397.1	1	Exon1	59525	59662	64	56
	AT1G05300.1	ZIP5	AWOK01S005397.1	1	Exon2	59525	59674	64	68
	AT1G05300.1	ZIP5	AWOK01S005397.1	1	Exon3	59865	59948	44	44
AtZIP6	AT2G30080.1	ZIP6	AWOK01S005397.1	1	Exon1	59107	59232	36	36
	AT2G30080.1	ZIP6	AWOK01S005397.1	1	Exon2	59865	59929	36	36
AtZIP7	AT2G04032.1	ZIP7	AWOK01S005397.1	1	Exon1	59416	59674	20	64
	AT2G04032.1	ZIP7	AWOK01S005397.1	1	Exon2	59865	59925	47	47
AtZIP8	AT5G45105.2	ZIP8	AWOK01S005397.1	1	Exon1	59957	60167	44	52
AtZIP9	AT4G33020.1	ZIP9	AWOK01S005397.1	1	Exon1	58950	59674	44	72
	AT4G33020.1	ZIP9	AWOK01S005397.1	1	Exon2	59865	60071	36	64
AtIRT3	AT1G60960.1	IRT3	AWOK01S015719.1	-1	Exon1	15850	15573	44	20
AtIRT1	AT4G19690.1	IRT1	AWOK01S016718.1	-1	Exon1	69869	69728	52	62
	AT4G19690.2	IRT1	AWOK01S016718.1	1	Exon1	71472	71489	61	61
	AT4G19690.1	IRT1	AWOK01S016718.1	-1	Exon2	69699	69084	53	54
	AT4G19690.2	IRT1	AWOK01S016718.1	1	Exon2	72159	72301	73	84
	AT4G19690.2	IRT1	AWOK01S016718.1	1	Exon3	72733	72949	68	69
AtIRT2	AT4G19680.2	IRT2	AWOK01S016718.1	1	Exon1	71495	71528	58	58
	AT4G19680.1	IRT2	AWOK01S016718.1	-1	Exon1	72939	72658	69	53
	AT4G19680.2	IRT2	AWOK01S016718.1	1	Exon2	72139	72308	66	77
	AT4G19680.1	IRT2	AWOK01S016718.1	-1	Exon2	72324	72157	73	69
	AT4G19680.2	IRT2	AWOK01S016718.1	1	Exon3	72739	72837	65	65
AtZIP10	AT1G31260.1	ZIP10	AWOK01S016718.1	1	Exon1	72152	72302	66	86
AtZIP8	AT5G45105.2	ZIP8	AWOK01S016718.1	1	Exon1	69168	69615	53	74
	AT5G45105.1	ZIP8	AWOK01S016718.1	1	Exon2	69662	69784	54	62
	AT5G45105.1	ZIP8	AWOK01S016718.1	1	Exon2	72152	72301	74	82
	AT5G45105.1	ZIP8	AWOK01S016718.1	1	Exon3	70060	70105	50	50
AtIRT1	AT4G19690.2	IRT1	AWOK01S030063.1	1	Exon1	44938	45039	36	32
	AT4G19690.2	IRT1	AWOK01S030063.1	1	Exon2	45685	45834	68	76
	AT4G19690.2	IRT1	AWOK01S030063.1	1	Exon3	46049	46351	48	48
AtIRT2	AT4G19680.2	IRT2	AWOK01S030063.1	1	Exon1	44771	45009	40	32
	AT4G19680.1	IRT2	AWOK01S030063.1	1	Exon1	45685	45855	64	56
	AT4G19680.2	IRT2	AWOK01S030063.1	1	Exon2	45474	45512	38	38
	AT4G19680.2	IRT2	AWOK01S030063.1	1	Exon3	45661	45834	56	68
	AT4G19680.2	IRT2	AWOK01S030063.1	1	Exon4	46049	46351	48	48
AtIRT3	AT1G60960.1	IRT3	AWOK01S030063.1	1	Exon1	45685	45834	72	72
	AT1G60960.1	IRT3	AWOK01S030063.1	1	Exon2	46049	46187	56	36
AtZIP1	AT3G12750.1	ZIP1	AWOK01S030063.1	1	Exon1	44305	44328	61	61
	AT3G12750.1	ZIP1	AWOK01S030063.1	1	Exon2	44754	44982	52	52
	AT3G12750.1	ZIP1	AWOK01S030063.1	1	Exon4	45672	45817	68	60
	AT3G12750.1	ZIP1	AWOK01S030063.1	1	Exon5	46049	46351	52	56
AtZIP10	AT1G31260.1	ZIP10	AWOK01S030063.1	1	Exon1	44710	45039	68	36
	AT1G31260.1	ZIP10	AWOK01S030063.1	1	Exon2	45685	45834	52	80
	AT1G31260.1	ZIP10	AWOK01S030063.1	1	Exon3	46049	46351	44	56
AtZIP12	AT5G62160.1	ZIP12	AWOK01S030063.1	1	Exon1	45234	45263	30	30
	AT5G62160.1	ZIP12	AWOK01S030063.1	1	Exon2	45685	45834	80	88
	AT5G62160.1	ZIP12	AWOK01S030063.1	1	Exon3	46049	46187	52	48
AtZIP3	AT2G32270.1	ZIP3	AWOK01S030063.1	1	Exon1	44993	45047	33	33
	AT2G32270.1	ZIP3	AWOK01S030063.1	1	Exon2	45673	45834	76	64
	AT2G32270.1	ZIP3	AWOK01S030063.1	1	Exon3	46049	46187	44	52
AtZIP4	AT1G10970.1	ZIP4	AWOK01S030063.1	1	Exon1	45683	45834	64	72
	AT1G10970.1	ZIP4	AWOK01S030063.1	1	Exon2	46049	46187	56	40
AtZIP5	AT1G05300.1	ZIP5	AWOK01S030063.1	1	Exon1	45005	45039	41	41
	AT1G05300.1	ZIP5	AWOK01S030063.1	1	Exon2	45685	45834	80	68
	AT1G05300.1	ZIP5	AWOK01S030063.1	1	Exon3	46049	46187	52	52
AtZIP6	AT2G30080.1	ZIP6	AWOK01S030063.1	1	Exon1	45685	45834	56	72
	AT2G30080.1	ZIP6	AWOK01S030063.1	1	Exon2	46049	46208	40	36
AtZIP7	AT2G04032.1	ZIP7	AWOK01S030063.1	1	Exon1	44990	45039	35	35
	AT2G04032.1	ZIP7	AWOK01S030063.1	1	Exon2	45685	45834	60	68
	AT2G04032.1	ZIP7	AWOK01S030063.1	1	Exon3	46049	46187	48	52
AtZIP8	AT5G45105.1	ZIP8	AWOK01S030063.1	1	Exon1	44416	44934	28	32
	AT5G45105.2	ZIP8	AWOK01S030063.1	1	Exon1	46073	46351	24	56
	AT5G45105.1	ZIP8	AWOK01S030063.1	1	Exon2	45665	45838	64	72
AtZIP9	AT4G33020.1	ZIP9	AWOK01S030063.1	1	Exon1	44563	44906	48	24
	AT4G33020.1	ZIP9	AWOK01S030063.1	1	Exon2	45668	45834	56	64
	AT4G33020.1	ZIP9	AWOK01S030063.1	1	Exon3	46049	46187	52	36
AtZIP1	AT3G12750.1	ZIP1	AWOK01S030063.1	1	Exon3	45010	45039	60	60
AtIRT1	AT4G19690.2	IRT1	AWOK01S037064.1	1	Exon1	19864	20095	60	20
	AT4G19690.2	IRT1	AWOK01S037064.1	1	Exon2	20150	20251	36	32
	AT4G19690.2	IRT1	AWOK01S037064.1	1	Exon3	20833	20982	68	72
	AT4G19690.2	IRT1	AWOK01S037064.1	1	Exon4	21235	21537	48	48
AtIRT2	AT4G19680.1	IRT2	AWOK01S037064.1	1	Exon1	20183	20251	34	34
	AT4G19680.1	IRT2	AWOK01S037064.1	1	Exon2	20833	21003	64	60
	AT4G19680.2	IRT2	AWOK01S037064.1	1	Exon3	21235	21335	48	48
AtIRT3	AT1G60960.1	IRT3	AWOK01S037064.1	1	Exon1	19958	20251	64	28
	AT1G60960.1	IRT3	AWOK01S037064.1	1	Exon2	20817	20901	60	72
	AT1G60960.1	IRT3	AWOK01S037064.1	1	Exon3	21235	21335	52	48
AtZIP1	AT3G12750.1	ZIP1	AWOK01S037064.1	1	Exon1	19520	19532	62	62
	AT3G12750.1	ZIP1	AWOK01S037064.1	1	Exon2	19826	20210	73	64
	AT3G12750.1	ZIP1	AWOK01S037064.1	1	Exon4	20833	20982	80	80
	AT3G12750.1	ZIP1	AWOK01S037064.1	1	Exon5	21235	21341	52	48
AtZIP10	AT1G31260.1	ZIP10	AWOK01S037064.1	1	Exon1	20141	20251	40	36
	AT1G31260.1	ZIP10	AWOK01S037064.1	1	Exon2	20393	20425	36	36
	AT1G31260.1	ZIP10	AWOK01S037064.1	1	Exon3	20833	20982	52	76
	AT1G31260.1	ZIP10	AWOK01S037064.1	1	Exon4	21235	21335	44	44
AtZIP12	AT5G62160.1	ZIP12	AWOK01S037064.1	1	Exon1	20833	20982	80	88
	AT5G62160.1	ZIP12	AWOK01S037064.1	1	Exon2	21235	21335	48	48
AtZIP3	AT2G32270.1	ZIP3	AWOK01S037064.1	1	Exon1	20216	20251	41	41
	AT2G32270.1	ZIP3	AWOK01S037064.1	1	Exon2	20833	20982	80	64
	AT2G32270.1	ZIP3	AWOK01S037064.1	1	Exon3	21235	21335	40	48
AtZIP4	AT1G10970.1	ZIP4	AWOK01S037064.1	1	Exon1	20143	20231	36	36
	AT1G10970.1	ZIP4	AWOK01S037064.1	1	Exon2	20831	20982	64	72
	AT1G10970.1	ZIP4	AWOK01S037064.1	1	Exon3	21235	21335	52	48
AtZIP5	AT1G05300.1	ZIP5	AWOK01S037064.1	1	Exon1	20153	20251	40	40
	AT1G05300.2	ZIP5	AWOK01S037064.1	1	Exon2	20833	21006	80	56
	AT1G05300.1	ZIP5	AWOK01S037064.1	1	Exon3	21235	21335	48	60
AtZIP6	AT2G30080.1	ZIP6	AWOK01S037064.1	1	Exon1	20833	20982	56	72
	AT2G30080.1	ZIP6	AWOK01S037064.1	1	Exon2	21235	21356	40	40
AtZIP7	AT2G04032.1	ZIP7	AWOK01S037064.1	1	Exon1	20830	20982	60	64
	AT2G04032.1	ZIP7	AWOK01S037064.1	1	Exon2	21235	21335	48	48
AtZIP8	AT5G45105.2	ZIP8	AWOK01S037064.1	1	Exon1	19631	20063	28	44
	AT5G45105.1	ZIP8	AWOK01S037064.1	1	Exon1	20833	20974	68	72
	AT5G45105.2	ZIP8	AWOK01S037064.1	1	Exon1	21259	21537	24	56
AtZIP9	AT4G33020.1	ZIP9	AWOK01S037064.1	1	Exon1	20822	20890	58	58
	AT4G33020.1	ZIP9	AWOK01S037064.1	1	Exon2	21235	21335	56	52
AtZIP1	AT3G12750.1	ZIP1	AWOK01S037064.1	1	Exon3	20222	20251	60	60
AtIRT1	AT4G19690.2	IRT1	AWOK01S038446.1	1	Exon1	66276	66701	56	24
	AT4G19680.1	IRT2	AWOK01S038446.1	1	Exon1	66276	66449	52	44
AtIRT2	AT4G19680.2	IRT2	AWOK01S038446.1	1	Exon1	66276	66701	52	28
AtIRT3	AT1G60960.1	IRT3	AWOK01S038446.1	-1	Exon1	65015	64290	53	54
	AT1G60960.1	IRT3	AWOK01S038446.1	1	Exon2	66261	66701	72	76
AtZIP1	AT3G12750.1	ZIP1	AWOK01S038446.1	1	Exon1	64878	64954	36	36
	AT3G12750.1	ZIP1	AWOK01S038446.1	1	Exon1	66276	66701	68	40
AtZIP10	AT1G31260.1	ZIP10	AWOK01S038446.1	1	Exon1	66276	66701	52	44
AtZIP12	AT5G62160.1	ZIP12	AWOK01S038446.1	1	Exon1	66270	66701	68	24
AtZIP3	AT2G32270.1	ZIP3	AWOK01S038446.1	1	Exon1	66271	66701	68	52
AtZIP4	AT1G10970.1	ZIP4	AWOK01S038446.1	1	Exon1	66274	66701	76	84
AtZIP5	AT1G05300.2	ZIP5	AWOK01S038446.1	1	Exon1	64789	64878	28	32
	AT1G05300.1	ZIP5	AWOK01S038446.1	1	Exon1	66006	66074	39	39
	AT1G05300.2	ZIP5	AWOK01S038446.1	1	Exon2	65084	65119	33	33
	AT1G05300.1	ZIP5	AWOK01S038446.1	1	Exon2	66270	66701	64	48
AtZIP6	AT2G30080.1	ZIP6	AWOK01S038446.1	1	Exon1	64321	64691	28	40
	AT2G30080.1	ZIP6	AWOK01S038446.1	1	Exon1	66273	66701	56	28
AtZIP7	AT2G04032.1	ZIP7	AWOK01S038446.1	1	Exon1	66252	66701	52	32
AtZIP8	AT5G45105.1	ZIP8	AWOK01S038446.1	1	Exon1	66276	66429	56	60
AtZIP9	AT4G33020.1	ZIP9	AWOK01S038446.1	1	Exon1	64411	65014	44	48
	AT4G33020.1	ZIP9	AWOK01S038446.1	1	Exon1	66276	66701	80	68
AtIRT1	AT4G19690.2	IRT1	AWOK01S044487.1	1	Exon1	417	566	76	80
	AT4G19690.2	IRT1	AWOK01S044487.1	1	Exon2	791	919	64	76
AtIRT2	AT4G19680.1	IRT2	AWOK01S044487.1	1	Exon1	417	590	68	68
	AT4G19680.2	IRT2	AWOK01S044487.1	1	Exon2	791	919	48	68
AtIRT3	AT1G60960.1	IRT3	AWOK01S044487.1	1	Exon1	417	566	72	72
	AT1G60960.1	IRT3	AWOK01S044487.1	1	Exon2	791	919	48	32
AtZIP1	AT3G12750.1	ZIP1	AWOK01S044487.1	1	Exon1	417	566	68	68
	AT3G12750.1	ZIP1	AWOK01S044487.1	1	Exon2	791	925	40	36
AtZIP10	AT1G31260.1	ZIP10	AWOK01S044487.1	1	Exon1	417	566	72	84
	AT1G31260.1	ZIP10	AWOK01S044487.1	1	Exon2	791	919	60	64
AtZIP12	AT5G62160.1	ZIP12	AWOK01S044487.1	1	Exon1	417	566	68	76
	AT5G62160.1	ZIP12	AWOK01S044487.1	1	Exon2	791	1093	40	52
AtZIP3	AT2G32270.1	ZIP3	AWOK01S044487.1	1	Exon1	417	566	72	60
	AT2G32270.1	ZIP3	AWOK01S044487.1	1	Exon2	791	919	36	60
AtZIP4	AT1G10970.1	ZIP4	AWOK01S044487.1	1	Exon1	417	566	68	72
	AT1G10970.1	ZIP4	AWOK01S044487.1	1	Exon2	791	919	48	36
AtZIP5	AT1G05300.1	ZIP5	AWOK01S044487.1	1	Exon1	1	25	70	70
	AT1G05300.1	ZIP5	AWOK01S044487.1	1	Exon2	417	566	72	64
	AT1G05300.1	ZIP5	AWOK01S044487.1	1	Exon3	791	919	44	60
AtZIP6	AT2G30080.1	ZIP6	AWOK01S044487.1	1	Exon1	417	566	64	76
	AT2G30080.1	ZIP6	AWOK01S044487.1	1	Exon2	791	940	36	32
AtZIP7	AT2G04032.1	ZIP7	AWOK01S044487.1	1	Exon1	417	566	88	76
	AT2G04032.1	ZIP7	AWOK01S044487.1	1	Exon2	791	919	60	68
AtZIP8	AT5G45105.2	ZIP8	AWOK01S044487.1	1	Exon1	758	1093	24	56
AtZIP9	AT4G33020.1	ZIP9	AWOK01S044487.1	1	Exon1	417	566	60	60
	AT4G33020.1	ZIP9	AWOK01S044487.1	1	Exon2	791	919	40	36
AtIRT1	AT4G19690.1	IRT1	AWOK01S046354.1	-1	Exon1	59601	59495	52	48
	AT4G19690.2	IRT1	AWOK01S046354.1	-1	Exon2	51895	51593	64	52
	AT4G19690.2	IRT1	AWOK01S046354.1	-1	Exon2	59143	59056	76	64
	AT4G19690.2	IRT1	AWOK01S046354.1	-1	Exon3	58886	58584	64	52
AtIRT2	AT4G19680.2	IRT2	AWOK01S046354.1	-1	Exon1	51895	51593	48	52
	AT4G19680.1	IRT2	AWOK01S046354.1	-1	Exon1	59793	59535	60	44
	AT4G19680.2	IRT2	AWOK01S046354.1	-1	Exon1	59934	59535	48	44
	AT4G19680.2	IRT2	AWOK01S046354.1	-1	Exon2	59143	59032	68	52
	AT4G19680.1	IRT2	AWOK01S046354.1	-1	Exon2	59340	59311	40	40
	AT4G19680.2	IRT2	AWOK01S046354.1	-1	Exon3	58886	58584	48	52
	AT4G19680.1	IRT2	AWOK01S046354.1	-1	Exon3	59143	58970	68	68
AtIRT3	AT1G60960.1	IRT3	AWOK01S046354.1	-1	Exon1	51895	51593	48	56
	AT1G60960.1	IRT3	AWOK01S046354.1	-1	Exon1	58886	58584	48	56
AtZIP1	AT3G12750.1	ZIP1	AWOK01S046354.1	-1	Exon1	51895	51593	40	52
	AT3G12750.1	ZIP1	AWOK01S046354.1	-1	Exon1	59802	59535	56	28
	AT3G12750.1	ZIP1	AWOK01S046354.1	-1	Exon2	59143	59029	68	52
	AT3G12750.1	ZIP1	AWOK01S046354.1	-1	Exon3	58886	58635	40	56
AtZIP10	AT1G31260.1	ZIP10	AWOK01S046354.1	-1	Exon1	52081	52003	36	44
	AT1G31260.1	ZIP10	AWOK01S046354.1	-1	Exon1	59986	59535	60	40
	AT1G31260.1	ZIP10	AWOK01S046354.1	-1	Exon2	51895	51593	60	76
	AT1G31260.1	ZIP10	AWOK01S046354.1	-1	Exon2	59143	59005	72	76
	AT1G31260.1	ZIP10	AWOK01S046354.1	-1	Exon3	58886	58584	60	76
AtZIP12	AT5G62160.1	ZIP12	AWOK01S046354.1	-1	Exon1	53059	53029	30	30
	AT5G62160.1	ZIP12	AWOK01S046354.1	-1	Exon1	59951	59535	40	28
	AT5G62160.1	ZIP12	AWOK01S046354.1	-1	Exon2	52037	52003	50	50
	AT5G62160.1	ZIP12	AWOK01S046354.1	-1	Exon2	59143	58994	68	76
	AT5G62160.1	ZIP12	AWOK01S046354.1	-1	Exon3	51895	51593	40	52
	AT5G62160.1	ZIP12	AWOK01S046354.1	-1	Exon3	58886	58584	40	52
AtZIP3	AT2G32270.1	ZIP3	AWOK01S046354.1	-1	Exon1	52937	52903	36	36
	AT2G32270.1	ZIP3	AWOK01S046354.1	-1	Exon1	59892	59670	64	44
	AT2G32270.1	ZIP3	AWOK01S046354.1	-1	Exon2	51895	51593	36	56
	AT2G32270.1	ZIP3	AWOK01S046354.1	-1	Exon2	59627	59535	32	44
	AT2G32270.1	ZIP3	AWOK01S046354.1	-1	Exon3	59143	59079	77	77
	AT2G32270.1	ZIP3	AWOK01S046354.1	-1	Exon4	58886	58584	36	56
AtZIP4	AT1G10970.1	ZIP4	AWOK01S046354.1	-1	Exon1	52037	52003	50	50
	AT1G10970.1	ZIP4	AWOK01S046354.1	-1	Exon1	59164	58994	60	72
	AT1G10970.1	ZIP4	AWOK01S046354.1	-1	Exon2	51895	51593	48	56
	AT1G10970.1	ZIP4	AWOK01S046354.1	-1	Exon2	58886	58584	48	56
AtZIP5	AT1G05300.1	ZIP5	AWOK01S046354.1	-1	Exon1	51895	51593	44	48
	AT1G05300.2	ZIP5	AWOK01S046354.1	-1	Exon1	59823	59535	40	48
	AT1G05300.1	ZIP5	AWOK01S046354.1	-1	Exon1	59970	59535	36	48
	AT1G05300.1	ZIP5	AWOK01S046354.1	-1	Exon2	59143	58994	72	64
	AT1G05300.2	ZIP5	AWOK01S046354.1	-1	Exon2	59143	58971	72	56
	AT1G05300.1	ZIP5	AWOK01S046354.1	-1	Exon3	58886	58584	44	48
AtZIP6	AT2G30080.1	ZIP6	AWOK01S046354.1	-1	Exon1	51895	51593	36	40
	AT2G30080.1	ZIP6	AWOK01S046354.1	-1	Exon1	59171	58994	44	76
	AT2G30080.1	ZIP6	AWOK01S046354.1	-1	Exon2	58886	58584	36	40
AtZIP7	AT2G04032.1	ZIP7	AWOK01S046354.1	-1	Exon1	51895	51593	60	56
	AT2G04032.1	ZIP7	AWOK01S046354.1	-1	Exon1	59988	59535	68	44
	AT2G04032.1	ZIP7	AWOK01S046354.1	-1	Exon2	59143	59014	88	72
	AT2G04032.1	ZIP7	AWOK01S046354.1	-1	Exon3	58886	58584	60	56
AtZIP8	AT5G45105.2	ZIP8	AWOK01S046354.1	-1	Exon1	51877	51593	20	60
	AT5G45105.1	ZIP8	AWOK01S046354.1	-1	Exon1	59784	59535	68	32
	AT5G45105.2	ZIP8	AWOK01S046354.1	-1	Exon1	60155	59689	28	56
	AT5G45105.2	ZIP8	AWOK01S046354.1	-1	Exon2	58868	58584	20	60
AtZIP9	AT4G33020.1	ZIP9	AWOK01S046354.1	-1	Exon1	51870	51593	44	48
	AT4G33020.1	ZIP9	AWOK01S046354.1	-1	Exon1	59904	59406	52	20
	AT4G33020.1	ZIP9	AWOK01S046354.1	-1	Exon2	59159	58994	52	60
	AT4G33020.1	ZIP9	AWOK01S046354.1	-1	Exon3	58886	58584	40	48
AtIRT1	AT4G19690.2	IRT1	AWOK01S053084.1	1	Exon1	25868	25910	80	80
	AT4G19690.2	IRT1	AWOK01S053084.1	1	Exon2	26659	26961	40	36
	AT4G19680.2	IRT2	AWOK01S053084.1	1	Exon1	25859	25910	66	66
	AT4G19680.2	IRT2	AWOK01S053084.1	1	Exon2	26659	26961	40	40
AtIRT3	AT1G60960.1	IRT3	AWOK01S053084.1	1	Exon1	25758	25910	60	84
	AT1G60960.1	IRT3	AWOK01S053084.1	1	Exon2	26659	26961	56	56
AtZIP1	AT3G12750.1	ZIP1	AWOK01S053084.1	1	Exon1	25865	25910	81	81
	AT3G12750.1	ZIP1	AWOK01S053084.1	1	Exon2	26659	26961	40	56
AtZIP10	AT1G31260.1	ZIP10	AWOK01S053084.1	1	Exon1	25817	25910	64	76
	AT1G31260.1	ZIP10	AWOK01S053084.1	1	Exon2	26659	26961	40	44
AtZIP12	AT5G62160.1	ZIP12	AWOK01S053084.1	1	Exon1	25844	25910	69	69
	AT5G62160.1	ZIP12	AWOK01S053084.1	1	Exon2	26659	26961	56	56
AtZIP3	AT2G32270.1	ZIP3	AWOK01S053084.1	1	Exon1	25144	25174	30	30
	AT2G32270.1	ZIP3	AWOK01S053084.1	1	Exon2	25757	25910	68	72
	AT2G32270.1	ZIP3	AWOK01S053084.1	1	Exon3	26659	26961	40	60
AtZIP4	AT1G10970.1	ZIP4	AWOK01S053084.1	1	Exon1	23411	23840	40	20
	AT1G10970.1	ZIP4	AWOK01S053084.1	1	Exon1	25721	25910	48	84
	AT1G10970.1	ZIP4	AWOK01S053084.1	1	Exon2	26659	26961	56	48
AtZIP5	AT1G05300.2	ZIP5	AWOK01S053084.1	1	Exon1	25742	25934	60	60
	AT1G05300.1	ZIP5	AWOK01S053084.1	1	Exon2	26659	26961	40	60
AtZIP6	AT2G30080.1	ZIP6	AWOK01S053084.1	1	Exon1	23396	23762	20	44
	AT2G30080.1	ZIP6	AWOK01S053084.1	1	Exon2	26654	26961	44	52
AtZIP7	AT2G04032.1	ZIP7	AWOK01S053084.1	1	Exon1	25814	25910	52	68
	AT2G04032.1	ZIP7	AWOK01S053084.1	1	Exon2	26659	26961	44	48
AtZIP8	AT5G45105.1	ZIP8	AWOK01S053084.1	1	Exon1	25761	25954	64	52
AtZIP9	AT4G33020.1	ZIP9	AWOK01S053084.1	1	Exon1	23480	23786	40	32
	AT4G33020.1	ZIP9	AWOK01S053084.1	1	Exon2	26659	26961	40	44
AtIRT2	AT4G19680.1	IRT2	AWOK01S060683.1	-1	Exon1	13084	12925	60	32
	AT4G19680.2	IRT2	AWOK01S060683.1	-1	Exon1	13098	12920	56	28
AtZIP1	AT3G12750.1	ZIP1	AWOK01S060683.1	-1	Exon1	13098	12911	68	32
AtZIP10	AT1G31260.1	ZIP10	AWOK01S060683.1	-1	Exon1	13097	12914	56	40
AtZIP12	AT5G62160.1	ZIP12	AWOK01S060683.1	-1	Exon1	13102	12909	68	32
AtZIP4	AT1G10970.1	ZIP4	AWOK01S060683.1	-1	Exon1	13085	12910	60	32
AtZIP5	AT1G05300.1	ZIP5	AWOK01S060683.1	-1	Exon1	13112	12908	40	52
AtZIP7	AT2G04032.1	ZIP7	AWOK01S060683.1	-1	Exon1	13083	12928	60	40
AtZIP8	AT5G45105.1	ZIP8	AWOK01S060683.1	-1	Exon1	13097	12909	56	24
	AT5G45105.2	ZIP8	AWOK01S060683.1	-1	Exon1	13097	12909	56	24
AtZIP10	AT1G31260.1	ZIP10	AWOK01S072001.1	1	Exon1	44320	44602	65	54
	AT1G31260.1	ZIP10	AWOK01S072001.1	1	Exon2	45010	45159	76	76
	AT1G31260.1	ZIP10	AWOK01S072001.1	1	Exon3	45236	45515	60	72
AtIRT1	AT4G19690.1	IRT1	AWOK01S082512.1	-1	Exon1	6922	6592	36	40
	AT4G19690.2	IRT1	AWOK01S082512.1	-1	Exon2	6909	6504	40	20
	AT4G19690.2	IRT1	AWOK01S082512.1	-1	Exon3	6470	6277	40	72
	AT4G19690.2	IRT1	AWOK01S082512.1	-1	Exon4	5451	5129	44	36
AtIRT2	AT4G19680.1	IRT2	AWOK01S082512.1	-1	Exon1	6909	6253	48	52
	AT4G19680.2	IRT2	AWOK01S082512.1	-1	Exon1	6942	6277	28	60
	AT4G19680.2	IRT2	AWOK01S082512.1	-1	Exon2	6234	6199	33	33
	AT4G19680.2	IRT2	AWOK01S082512.1	-1	Exon3	5455	5129	48	40
AtIRT3	AT1G60960.1	IRT3	AWOK01S082512.1	-1	Exon1	6436	6277	64	76
	AT1G60960.1	IRT3	AWOK01S082512.1	-1	Exon2	5440	5129	32	44
AtZIP1	AT3G12750.1	ZIP1	AWOK01S082512.1	-1	Exon1	6904	6277	40	72
	AT3G12750.1	ZIP1	AWOK01S082512.1	-1	Exon2	5455	5129	32	56
AtZIP10	AT1G31260.1	ZIP10	AWOK01S082512.1	-1	Exon1	7104	6986	28	36
	AT1G31260.1	ZIP10	AWOK01S082512.1	-1	Exon2	6927	6277	44	76
	AT1G31260.1	ZIP10	AWOK01S082512.1	-1	Exon3	5440	5129	48	40
AtZIP12	AT5G62160.1	ZIP12	AWOK01S082512.1	-1	Exon1	6909	6277	32	64
	AT5G62160.1	ZIP12	AWOK01S082512.1	-1	Exon2	5455	5129	28	40
AtZIP3	AT2G32270.1	ZIP3	AWOK01S082512.1	-1	Exon1	6913	6581	28	40
	AT2G32270.1	ZIP3	AWOK01S082512.1	-1	Exon2	5415	5129	44	44
AtZIP4	AT1G10970.1	ZIP4	AWOK01S082512.1	-1	Exon1	6408	6277	52	76
	AT1G10970.1	ZIP4	AWOK01S082512.1	-1	Exon2	5828	5783	37	37
	AT1G10970.1	ZIP4	AWOK01S082512.1	-1	Exon3	5440	5129	32	44
AtZIP5	AT1G05300.1	ZIP5	AWOK01S082512.1	-1	Exon1	6913	6277	32	72
	AT1G05300.1	ZIP5	AWOK01S082512.1	-1	Exon2	5455	5129	44	36
AtZIP6	AT2G30080.1	ZIP6	AWOK01S082512.1	-1	Exon1	6959	6275	44	88
	AT2G30080.1	ZIP6	AWOK01S082512.1	-1	Exon2	5925	5896	30	30
	AT2G30080.1	ZIP6	AWOK01S082512.1	-1	Exon3	5452	5129	60	72
AtZIP7	AT2G04032.1	ZIP7	AWOK01S082512.1	-1	Exon1	6305	6277	70	70
	AT2G04032.1	ZIP7	AWOK01S082512.1	-1	Exon2	5440	5129	56	32
AtZIP8	AT5G45105.2	ZIP8	AWOK01S082512.1	-1	Exon1	5420	5129	24	44
	AT5G45105.2	ZIP8	AWOK01S082512.1	-1	Exon1	6922	6456	40	24
	AT5G45105.1	ZIP8	AWOK01S082512.1	-1	Exon2	6449	6277	56	72
AtZIP9	AT4G33020.1	ZIP9	AWOK01S082512.1	-1	Exon1	5455	5129	36	40
	AT4G33020.1	ZIP9	AWOK01S082876.1	-1	Exon1	33567	33302	40	20
AtIRT1	AT4G19690.2	IRT1	AWOK01S090201.1	-1	Exon1	9338	8976	24	52
	AT4G19690.1	IRT1	AWOK01S090201.1	-1	Exon1	12335	12197	24	36
AtIRT2	AT4G19680.1	IRT2	AWOK01S090201.1	-1	Exon1	11559	11374	56	56
	AT4G19680.2	IRT2	AWOK01S090201.1	-1	Exon2	9302	8976	32	44
AtIRT3	AT1G60960.1	IRT3	AWOK01S090201.1	-1	Exon1	9323	8976	28	52
	AT1G60960.1	IRT3	AWOK01S090201.1	-1	Exon1	12877	12369	20	44
AtZIP1	AT3G12750.1	ZIP1	AWOK01S090201.1	-1	Exon1	9308	8976	24	60
AtZIP10	AT1G31260.1	ZIP10	AWOK01S090201.1	-1	Exon1	11550	11401	44	80
AtZIP12	AT5G62160.1	ZIP12	AWOK01S090201.1	-1	Exon1	9305	8976	32	56
AtZIP3	AT2G32270.1	ZIP3	AWOK01S090201.1	-1	Exon1	9328	8976	28	72
	AT2G32270.1	ZIP3	AWOK01S090201.1	-1	Exon1	12872	12342	28	32
AtZIP4	AT1G10970.1	ZIP4	AWOK01S090201.1	-1	Exon1	9328	8976	24	52
AtZIP5	AT1G05300.1	ZIP5	AWOK01S090201.1	-1	Exon1	9304	8976	32	68
	AT1G05300.1	ZIP5	AWOK01S090201.1	-1	Exon1	12368	12355	71	71
	AT1G05300.2	ZIP5	AWOK01S090201.1	-1	Exon1	12829	12234	28	36
	AT1G05300.2	ZIP5	AWOK01S090201.1	-1	Exon2	11572	11377	60	68
	AT1G05300.1	ZIP5	AWOK01S090201.1	-1	Exon2	11709	11650	85	85
	AT1G05300.1	ZIP5	AWOK01S090201.1	-1	Exon3	11550	11397	77	76
AtZIP6	AT2G30080.1	ZIP6	AWOK01S090201.1	-1	Exon1	9350	8976	24	40
AtZIP7	AT2G04032.1	ZIP7	AWOK01S090201.1	-1	Exon1	9289	8976	52	44
AtZIP8	AT5G45105.2	ZIP8	AWOK01S090201.1	-1	Exon1	9925	9882	40	40
	AT5G45105.1	ZIP8	AWOK01S090201.1	-1	Exon1	12892	12796	36	40
	AT5G45105.2	ZIP8	AWOK01S090201.1	-1	Exon2	9302	8976	24	60
	AT5G45105.1	ZIP8	AWOK01S090201.1	-1	Exon2	12747	12240	44	40
	AT5G45105.1	ZIP8	AWOK01S090201.1	-1	Exon3	11550	11386	64	68
AtZIP9	AT4G33020.1	ZIP9	AWOK01S090201.1	-1	Exon1	9338	8976	20	44
AtIRT1	AT4G19690.2	IRT1	AWOK01S101055.1	-1	Exon1	5022	4873	80	96
	AT4G19690.2	IRT1	AWOK01S101055.1	-1	Exon1	8171	7938	60	24
	AT4G19690.1	IRT1	AWOK01S101055.1	-1	Exon1	17679	17583	48	48
	AT4G19690.2	IRT1	AWOK01S101055.1	-1	Exon2	4771	4469	76	60
	AT4G19690.2	IRT1	AWOK01S101055.1	-1	Exon2	16404	16255	80	96
	AT4G19690.2	IRT1	AWOK01S101055.1	-1	Exon3	16150	15848	80	64
AtIRT2	AT4G19680.2	IRT2	AWOK01S101055.1	-1	Exon1	5022	4865	65	78
	AT4G19680.1	IRT2	AWOK01S101055.1	-1	Exon1	5036	4849	60	60
	AT4G19680.2	IRT2	AWOK01S101055.1	-1	Exon1	8162	7943	72	36
	AT4G19680.1	IRT2	AWOK01S101055.1	-1	Exon1	16404	16231	68	64
	AT4G19680.1	IRT2	AWOK01S101055.1	-1	Exon1	18234	17625	32	60
	AT4G19680.2	IRT2	AWOK01S101055.1	-1	Exon2	4759	4469	68	56
	AT4G19680.2	IRT2	AWOK01S101055.1	-1	Exon2	16404	16243	68	72
	AT4G19680.2	IRT2	AWOK01S101055.1	-1	Exon3	4427	4337	54	56
	AT4G19680.2	IRT2	AWOK01S101055.1	-1	Exon3	16138	15848	68	60
AtIRT3	AT1G60960.1	IRT3	AWOK01S101055.1	-1	Exon1	5025	4852	68	60
	AT1G60960.1	IRT3	AWOK01S101055.1	-1	Exon1	18155	17789	40	48
	AT1G60960.1	IRT3	AWOK01S101055.1	-1	Exon2	4750	4469	56	56
	AT1G60960.1	IRT3	AWOK01S101055.1	-1	Exon2	16420	16230	64	56
	AT1G60960.1	IRT3	AWOK01S101055.1	-1	Exon3	16125	15848	56	56
AtZIP1	AT3G12750.1	ZIP1	AWOK01S101055.1	-1	Exon1	5029	4873	64	72
	AT3G12750.1	ZIP1	AWOK01S101055.1	-1	Exon1	8148	7943	44	20
	AT3G12750.1	ZIP1	AWOK01S101055.1	-1	Exon1	16408	16255	68	72
	AT3G12750.1	ZIP1	AWOK01S101055.1	-1	Exon2	4771	4514	40	44
	AT3G12750.1	ZIP1	AWOK01S101055.1	-1	Exon2	16150	15896	44	48
AtZIP10	AT1G31260.1	ZIP10	AWOK01S101055.1	-1	Exon1	5022	4877	73	84
	AT1G31260.1	ZIP10	AWOK01S101055.1	-1	Exon1	8162	7938	72	36
	AT1G31260.1	ZIP10	AWOK01S101055.1	-1	Exon1	17243	17214	30	30
	AT1G31260.1	ZIP10	AWOK01S101055.1	-1	Exon2	4775	4517	66	74
	AT1G31260.1	ZIP10	AWOK01S101055.1	-1	Exon2	17094	17062	62	62
	AT1G31260.1	ZIP10	AWOK01S101055.1	-1	Exon3	16404	16255	76	100
	AT1G31260.1	ZIP10	AWOK01S101055.1	-1	Exon4	16154	15899	68	76
AtZIP12	AT5G62160.1	ZIP12	AWOK01S101055.1	-1	Exon1	5025	4861	64	64
	AT5G62160.1	ZIP12	AWOK01S101055.1	-1	Exon1	8171	7943	48	24
	AT5G62160.1	ZIP12	AWOK01S101055.1	-1	Exon1	16422	16251	64	68
	AT5G62160.1	ZIP12	AWOK01S101055.1	-1	Exon2	4759	4469	44	44
	AT5G62160.1	ZIP12	AWOK01S101055.1	-1	Exon2	16146	15848	40	44
AtZIP3	AT2G32270.1	ZIP3	AWOK01S101055.1	-1	Exon1	5044	4873	68	68
	AT2G32270.1	ZIP3	AWOK01S101055.1	-1	Exon1	8148	7938	52	20
	AT2G32270.1	ZIP3	AWOK01S101055.1	-1	Exon1	16419	16251	84	68
	AT2G32270.1	ZIP3	AWOK01S101055.1	-1	Exon2	4771	4469	52	64
	AT2G32270.1	ZIP3	AWOK01S101055.1	-1	Exon2	16146	15848	52	64
AtZIP4	AT1G10970.1	ZIP4	AWOK01S101055.1	-1	Exon1	5030	4852	64	60
	AT1G10970.1	ZIP4	AWOK01S101055.1	-1	Exon1	18155	17748	40	24
	AT1G10970.1	ZIP4	AWOK01S101055.1	-1	Exon2	4750	4469	56	52
	AT1G10970.1	ZIP4	AWOK01S101055.1	-1	Exon2	16407	16230	64	56
	AT1G10970.1	ZIP4	AWOK01S101055.1	-1	Exon3	16125	15848	56	52
AtZIP5	AT1G05300.1	ZIP5	AWOK01S101055.1	-1	Exon1	5057	4849	64	60
	AT1G05300.2	ZIP5	AWOK01S101055.1	-1	Exon1	16428	16231	68	52
	AT1G05300.1	ZIP5	AWOK01S101055.1	-1	Exon2	4747	4469	60	56
	AT1G05300.1	ZIP5	AWOK01S101055.1	-1	Exon2	16125	15848	64	56
AtZIP6	AT2G30080.1	ZIP6	AWOK01S101055.1	-1	Exon1	5036	4849	52	64
	AT2G30080.1	ZIP6	AWOK01S101055.1	-1	Exon1	8171	7913	36	24
	AT2G30080.1	ZIP6	AWOK01S101055.1	-1	Exon1	16412	16230	56	64
	AT2G30080.1	ZIP6	AWOK01S101055.1	-1	Exon2	4747	4469	40	40
	AT2G30080.1	ZIP6	AWOK01S101055.1	-1	Exon2	16125	15848	44	40
AtZIP7	AT2G04032.1	ZIP7	AWOK01S101055.1	-1	Exon1	5044	4852	52	76
	AT2G04032.1	ZIP7	AWOK01S101055.1	-1	Exon1	8158	7938	48	24
	AT2G04032.1	ZIP7	AWOK01S101055.1	-1	Exon1	16423	16234	56	76
	AT2G04032.1	ZIP7	AWOK01S101055.1	-1	Exon2	4750	4469	52	60
	AT2G04032.1	ZIP7	AWOK01S101055.1	-1	Exon2	16129	15848	56	64
AtZIP8	AT5G45105.2	ZIP8	AWOK01S101055.1	-1	Exon1	4750	4469	28	64
	AT5G45105.2	ZIP8	AWOK01S101055.1	-1	Exon1	16166	15848	20	60
	AT5G45105.1	ZIP8	AWOK01S101055.1	-1	Exon1	18246	17781	28	72
	AT5G45105.1	ZIP8	AWOK01S101055.1	-1	Exon2	5049	4873	62	82
AtZIP9	AT4G33020.1	ZIP9	AWOK01S101055.1	-1	Exon1	18087	17789	40	44
	AT4G33020.1	ZIP9	AWOK01S101055.1	-1	Exon2	4750	4469	64	48
	AT4G33020.1	ZIP9	AWOK01S101055.1	-1	Exon3	16150	15848	56	48
AtIRT2	AT4G19680.2	IRT2	AWOK01S102052.1	1	Exon1	14734	14764	36	36
AtIRT3	AT1G60960.1	IRT3	AWOK01S102052.1	1	Exon1	13406	13421	62	62
	AT1G60960.1	IRT3	AWOK01S102052.1	1	Exon2	13762	14448	60	62
	AT1G60960.1	IRT3	AWOK01S102052.1	1	Exon3	15015	15038	58	58
AtZIP1	AT3G12750.1	ZIP1	AWOK01S102052.1	1	Exon1	13664	14113	20	48
AtZIP12	AT5G62160.1	ZIP12	AWOK01S102052.1	1	Exon1	14311	14376	30	30
AtZIP4	AT1G10970.1	ZIP4	AWOK01S102052.1	1	Exon1	13608	14420	20	52
AtZIP5	AT1G05300.1	ZIP5	AWOK01S102052.1	1	Exon1	14193	14279	28	32
AtZIP6	AT2G30080.1	ZIP6	AWOK01S102052.1	1	Exon1	13725	14095	28	44
AtZIP8	AT5G45105.2	ZIP8	AWOK01S102052.1	1	Exon1	14567	14599	36	36
AtZIP9	AT4G33020.1	ZIP9	AWOK01S102052.1	1	Exon1	13815	14436	44	36
AtIRT2	AT4G19680.1	IRT2	AWOK01S102421.1	-1	Exon1	16417	16253	56	40
AtZIP1	AT3G12750.1	ZIP1	AWOK01S102421.1	-1	Exon1	16417	16222	68	40
AtZIP10	AT1G31260.1	ZIP10	AWOK01S102421.1	-1	Exon1	15580	15546	38	38
AtZIP12	AT5G62160.1	ZIP12	AWOK01S102421.1	-1	Exon1	16416	16223	64	4
AtZIP3	AT2G32270.1	ZIP3	AWOK01S102421.1	-1	Exon1	16417	16182	52	28
AtZIP4	AT1G10970.1	ZIP4	AWOK01S102421.1	-1	Exon1	16417	16217	48	32
AtZIP5	AT1G05300.1	ZIP5	AWOK01S102421.1	-1	Exon1	16417	16226	48	56
	AT1G05300.2	ZIP5	AWOK01S102421.1	-1	Exon1	16417	16209	48	44
AtZIP7	AT2G04032.1	ZIP7	AWOK01S102421.1	-1	Exon1	16414	16210	48	32
AtZIP8	AT5G45105.1	ZIP8	AWOK01S102421.1	-1	Exon1	16417	16222	52	24
	AT5G45105.2	ZIP8	AWOK01S102421.1	-1	Exon1	16417	16231	52	32
AtZIP11	AT1G55910.1	ZIP11	AWOK01S105962.1	-1	Exon1	36270	36148	36	76
	AT1G55910.1	ZIP11	AWOK01S105962.1	-1	Exon2	35215	34836	88	60
AtZIP2	AT5G59520.1	ZIP2	AWOK01S105962.1	-1	Exon1	36870	36713	80	56
	AT5G59520.1	ZIP2	AWOK01S105962.1	-1	Exon2	36378	36148	32	80
	AT5G59520.1	ZIP2	AWOK01S105962.1	-1	Exon3	35227	34839	80	56
AtZIP4	AT1G10970.1	ZIP4	AWOK01S117107.1	-1	Exon1	4605	4333	44	24
AtIRT1	AT4G19690.1	IRT1	AWOK01S155358.1	1	Exon1	2083	2234	28	36
	AT4G19690.2	IRT1	AWOK01S155358.1	1	Exon1	3478	3535	31	31
	AT4G19690.2	IRT1	AWOK01S155358.1	1	Exon2	4119	4268	64	72
	AT4G19690.2	IRT1	AWOK01S155358.1	1	Exon3	4828	5130	44	48
AtIRT2	AT4G19680.2	IRT2	AWOK01S155358.1	1	Exon1	1602	2189	24	36
	AT4G19680.2	IRT2	AWOK01S155358.1	1	Exon1	4074	4268	36	64
	AT4G19680.2	IRT2	AWOK01S155358.1	1	Exon2	4828	5130	44	40
AtIRT3	AT1G60960.1	IRT3	AWOK01S155358.1	1	Exon1	1541	2060	28	32
	AT1G60960.1	IRT3	AWOK01S155358.1	1	Exon1	4119	4268	64	76
	AT1G60960.1	IRT3	AWOK01S155358.1	1	Exon2	4828	5130	56	52
AtZIP1	AT3G12750.1	ZIP1	AWOK01S155358.1	1	Exon1	4114	4272	76	68
	AT3G12750.1	ZIP1	AWOK01S155358.1	1	Exon2	4828	5130	48	56
AtZIP10	AT1G31260.1	ZIP10	AWOK01S155358.1	1	Exon1	4119	4268	44	76
	AT1G31260.1	ZIP10	AWOK01S155358.1	1	Exon2	4828	5130	40	56
AtZIP12	AT5G62160.1	ZIP12	AWOK01S155358.1	1	Exon1	4119	4272	72	64
	AT5G62160.1	ZIP12	AWOK01S155358.1	1	Exon2	4828	5130	48	56
AtZIP3	AT2G32270.1	ZIP3	AWOK01S155358.1	1	Exon1	1605	2030	36	68
	AT2G32270.1	ZIP3	AWOK01S155358.1	1	Exon1	4117	4268	76	68
	AT2G32270.1	ZIP3	AWOK01S155358.1	1	Exon2	4828	5130	52	64
AtZIP4	AT1G10970.1	ZIP4	AWOK01S155358.1	1	Exon1	4119	4268	60	76
	AT1G10970.1	ZIP4	AWOK01S155358.1	1	Exon2	4828	5130	56	52
AtZIP5	AT1G05300.2	ZIP5	AWOK01S155358.1	1	Exon1	1593	2218	24	36
	AT1G05300.1	ZIP5	AWOK01S155358.1	1	Exon1	4119	4268	80	68
	AT1G05300.2	ZIP5	AWOK01S155358.1	1	Exon2	4817	5174	66	61
	AT1G05300.1	ZIP5	AWOK01S155358.1	1	Exon2	4828	5130	52	60
AtZIP6	AT2G30080.1	ZIP6	AWOK01S155358.1	1	Exon1	1653	2029	20	40
	AT2G30080.1	ZIP6	AWOK01S155358.1	1	Exon1	3517	3546	30	30
	AT2G30080.1	ZIP6	AWOK01S155358.1	1	Exon2	4114	4268	60	80
	AT2G30080.1	ZIP6	AWOK01S155358.1	1	Exon3	4828	5130	48	40
AtZIP7	AT2G04032.1	ZIP7	AWOK01S155358.1	1	Exon1	4119	4268	60	64
	AT2G04032.1	ZIP7	AWOK01S155358.1	1	Exon2	4828	5130	48	44
AtZIP8	AT5G45105.1	ZIP8	AWOK01S155358.1	1	Exon1	4119	4290	64	60
	AT5G45105.2	ZIP8	AWOK01S155358.1	1	Exon1	4850	5130	24	52
AtZIP9	AT4G33020.1	ZIP9	AWOK01S155358.1	1	Exon1	1743	2060	48	28
	AT4G33020.1	ZIP9	AWOK01S155358.1	1	Exon1	4046	4268	24	72
	AT4G33020.1	ZIP9	AWOK01S155358.1	1	Exon2	4828	5130	48	40
AtIRT1	AT4G19690.2	IRT1	AWOK01S156720.1	1	Exon1	1	70	28	32
AtIRT2	AT4G19680.2	IRT2	AWOK01S156720.1	1	Exon1	1	70	32	32
AtZIP5	AT1G05300.1	ZIP5	AWOK01S156720.1	1	Exon1	557	598	42	42
AtIRT2	AT4G19680.2	IRT2	AWOK01S184247.1	1	Exon1	3723	3748	30	30
	AT4G19680.1	IRT2	AWOK01S184247.1	1	Exon1	4035	4226	56	28
AtIRT3	AT1G60960.1	IRT3	AWOK01S184247.1	1	Exon1	4031	4245	44	24
AtZIP1	AT3G12750.1	ZIP1	AWOK01S184247.1	1	Exon1	4031	4232	68	40
AtZIP10	AT1G31260.1	ZIP10	AWOK01S184247.1	1	Exon1	4032	4226	52	48
AtZIP12	AT5G62160.1	ZIP12	AWOK01S184247.1	1	Exon1	4049	4226	76	44
AtZIP3	AT2G32270.1	ZIP3	AWOK01S184247.1	1	Exon1	4023	4225	44	56
AtZIP5	AT1G05300.1	ZIP5	AWOK01S184247.1	1	Exon1	4049	4217	52	68
	AT1G05300.2	ZIP5	AWOK01S184247.1	1	Exon1	4050	4239	48	48
AtZIP6	AT2G30080.1	ZIP6	AWOK01S184247.1	1	Exon1	4021	4201	44	56
AtZIP7	AT2G04032.1	ZIP7	AWOK01S184247.1	1	Exon1	4032	4205	48	44
AtIRT1	AT4G19690.2	IRT1	AWOK01S189083.1	1	Exon1	1171	1272	64	72
	AT4G19690.2	IRT1	AWOK01S189083.1	1	Exon1	7591	7810	60	24
AtIRT2	AT4G19680.2	IRT2	AWOK01S189083.1	1	Exon1	7591	7805	64	36
AtZIP10	AT1G31260.1	ZIP10	AWOK01S189083.1	1	Exon1	7587	7810	68	36
AtZIP8	AT5G45105.2	ZIP8	AWOK01S189083.1	1	Exon1	7582	7810	48	20
AtIRT2	AT4G19680.2	IRT2	AWOK01S195060.1	-1	Exon1	2820	2649	56	40
	AT4G19680.2	IRT2	AWOK01S195060.1	-1	Exon2	2045	1992	42	42
AtZIP1	AT3G12750.1	ZIP1	AWOK01S195060.1	-1	Exon1	2820	2647	72	52
AtZIP10	AT1G31260.1	ZIP10	AWOK01S195060.1	-1	Exon1	3159	3125	41	41
	AT1G31260.1	ZIP10	AWOK01S195060.1	-1	Exon2	2820	2628	64	36
AtZIP12	AT5G62160.1	ZIP12	AWOK01S195060.1	-1	Exon1	2832	2630	60	36
AtZIP4	AT1G10970.1	ZIP4	AWOK01S195060.1	-1	Exon1	2820	2636	52	40
AtZIP6	AT2G30080.1	ZIP6	AWOK01S195060.1	-1	Exon1	2826	2662	56	52
AtZIP7	AT2G04032.1	ZIP7	AWOK01S195060.1	-1	Exon1	2836	2606	48	28
AtZIP8	AT5G45105.1	ZIP8	AWOK01S195060.1	-1	Exon1	2820	2662	60	44
AtIRT2	AT4G19680.1	IRT2	AWOK01S214290.1	-1	Exon1	20717	20145	24	36
AtIRT3	AT1G60960.1	IRT3	AWOK01S214290.1	-1	Exon1	20778	20275	20	44
AtZIP10	AT1G31260.1	ZIP10	AWOK01S214290.1	-1	Exon1	20794	20720	32	32
AtZIP3	AT2G32270.1	ZIP3	AWOK01S214290.1	-1	Exon1	20714	20234	36	36
AtZIP5	AT1G05300.2	ZIP5	AWOK01S214290.1	-1	Exon1	20726	20083	24	36
AtZIP8	AT5G45105.2	ZIP8	AWOK01S214290.1	-1	Exon1	19821	19792	30	30
AtZIP9	AT4G33020.1	ZIP9	AWOK01S214290.1	-1	Exon1	20576	20273	48	40
AtZIP11	AT1G55910.1	ZIP11	AWOK01S219909.1	1	Exon1	8119	8131	76	76
	AT1G55910.1	ZIP11	AWOK01S219909.1	1	Exon2	8175	8634	32	48
	AT1G55910.1	ZIP11	AWOK01S219909.1	1	Exon3	9876	10386	52	72
AtZIP2	AT5G59520.1	ZIP2	AWOK01S219909.1	1	Exon1	8153	8621	40	56
	AT5G59520.1	ZIP2	AWOK01S219909.1	1	Exon1	9896	10383	56	64
AtIRT1	AT4G19690.2	IRT1	AWOK01S224436.1	-1	Exon1	9276	9012	48	20
AtZIP4	AT1G10970.1	ZIP4	AWOK01S224436.1	-1	Exon1	9830	9790	35	35
AtZIP7	AT2G04032.1	ZIP7	AWOK01S224436.1	-1	Exon1	9406	9329	37	37
AtZIP9	AT4G33020.1	ZIP9	AWOK01S224436.1	-1	Exon1	9276	9011	40	28
AtIRT1	AT4G19690.2	IRT1	AWOK01S249736.1	-1	Exon1	1256	998	24	40
	AT4G19690.1	IRT1	AWOK01S249736.1	-1	Exon1	5719	5600	44	52
	AT4G19690.2	IRT1	AWOK01S249736.1	-1	Exon2	4369	4220	80	96
	AT4G19690.2	IRT1	AWOK01S249736.1	-1	Exon3	4139	3837	80	64
AtIRT2	AT4G19680.1	IRT2	AWOK01S249736.1	-1	Exon1	4385	4196	56	60
	AT4G19680.2	IRT2	AWOK01S249736.1	-1	Exon1	6279	5632	24	52
	AT4G19680.2	IRT2	AWOK01S249736.1	-1	Exon2	4379	4212	65	77
	AT4G19680.2	IRT2	AWOK01S249736.1	-1	Exon3	4127	3837	68	60
AtIRT3	AT1G60960.1	IRT3	AWOK01S249736.1	-1	Exon1	6327	5817	20	40
	AT1G60960.1	IRT3	AWOK01S249736.1	-1	Exon2	4369	4199	68	60
	AT1G60960.1	IRT3	AWOK01S249736.1	-1	Exon3	4118	3837	56	56
AtZIP1	AT3G12750.1	ZIP1	AWOK01S249736.1	-1	Exon1	4369	4220	68	72
	AT3G12750.1	ZIP1	AWOK01S249736.1	-1	Exon2	4139	3861	44	36
AtZIP10	AT1G31260.1	ZIP10	AWOK01S249736.1	-1	Exon1	1256	1002	20	60
	AT1G31260.1	ZIP10	AWOK01S249736.1	-1	Exon1	6279	5727	50	56
	AT1G31260.1	ZIP10	AWOK01S249736.1	-1	Exon2	5154	5144	63	63
	AT1G31260.1	ZIP10	AWOK01S249736.1	-1	Exon3	4369	4224	70	85
	AT1G31260.1	ZIP10	AWOK01S249736.1	-1	Exon4	4139	3837	76	88
AtZIP12	AT5G62160.1	ZIP12	AWOK01S249736.1	-1	Exon1	4372	4216	68	68
	AT5G62160.1	ZIP12	AWOK01S249736.1	-1	Exon2	4135	3837	40	44
AtZIP3	AT2G32270.1	ZIP3	AWOK01S249736.1	-1	Exon1	4389	4216	72	68
	AT2G32270.1	ZIP3	AWOK01S249736.1	-1	Exon1	6197	5827	28	52
	AT2G32270.1	ZIP3	AWOK01S249736.1	-1	Exon2	4135	3837	52	64
AtZIP4	AT1G10970.1	ZIP4	AWOK01S249736.1	-1	Exon1	4413	4199	32	60
	AT1G10970.1	ZIP4	AWOK01S249736.1	-1	Exon2	4118	3837	56	52
AtZIP5	AT1G05300.1	ZIP5	AWOK01S249736.1	-1	Exon1	4383	4196	76	56
	AT1G05300.2	ZIP5	AWOK01S249736.1	-1	Exon1	4385	4196	72	52
	AT1G05300.2	ZIP5	AWOK01S249736.1	-1	Exon1	5452	5424	30	30
	AT1G05300.1	ZIP5	AWOK01S249736.1	-1	Exon2	4115	3837	64	56
AtZIP6	AT2G30080.1	ZIP6	AWOK01S249736.1	-1	Exon1	4372	4196	60	64
	AT2G30080.1	ZIP6	AWOK01S249736.1	-1	Exon2	4115	3837	44	40
AtZIP7	AT2G04032.1	ZIP7	AWOK01S249736.1	-1	Exon1	1250	1002	32	56
	AT2G04032.1	ZIP7	AWOK01S249736.1	-1	Exon1	4385	4199	56	76
	AT2G04032.1	ZIP7	AWOK01S249736.1	-1	Exon2	4118	3837	56	64
AtZIP8	AT5G45105.2	ZIP8	AWOK01S249736.1	-1	Exon1	4118	3837	24	60
	AT5G45105.1	ZIP8	AWOK01S249736.1	-1	Exon1	6279	5817	53	72
	AT5G45105.2	ZIP8	AWOK01S249736.1	-1	Exon1	6282	5817	24	72
	AT5G45105.2	ZIP8	AWOK01S249736.1	-1	Exon2	5359	5336	57	57
	AT5G45105.1	ZIP8	AWOK01S249736.1	-1	Exon2	5381	5345	57	57
	AT5G45105.1	ZIP8	AWOK01S249736.1	-1	Exon3	4369	4220	72	82
	AT5G45105.1	ZIP8	AWOK01S249736.1	-1	Exon4	4047	3895	68	69
AtZIP9	AT4G33020.1	ZIP9	AWOK01S249736.1	-1	Exon1	6123	5817	40	40
	AT4G33020.1	ZIP9	AWOK01S249736.1	-1	Exon2	4372	4216	64	56
	AT4G33020.1	ZIP9	AWOK01S249736.1	-1	Exon3	4135	3837	52	48
AtIRT1	AT4G19690.2	IRT1	AWOK01S276002.1	-1	Exon1	2512	2348	64	45
	AT4G19690.1	IRT1	AWOK01S276002.1	-1	Exon1	2868	2190	36	48
	AT4G19690.2	IRT1	AWOK01S276002.1	-1	Exon2	2089	2045	58	58
	AT4G19690.2	IRT1	AWOK01S276002.1	-1	Exon3	1915	1766	76	80
	AT4G19690.2	IRT1	AWOK01S276002.1	-1	Exon4	1682	1380	64	56
	AT4G19690.2	IRT1	AWOK01S276002.1	-1	Exon5	1046	1035	66	66
AtIRT2	AT4G19680.1	IRT2	AWOK01S276002.1	-1	Exon1	2565	2231	60	44
	AT4G19680.2	IRT2	AWOK01S276002.1	-1	Exon1	2664	2231	52	44
	AT4G19680.1	IRT2	AWOK01S276002.1	-1	Exon2	1915	1742	68	68
	AT4G19680.2	IRT2	AWOK01S276002.1	-1	Exon2	1915	1766	68	72
	AT4G19680.2	IRT2	AWOK01S276002.1	-1	Exon3	1682	1380	48	48
AtIRT3	AT1G60960.1	IRT3	AWOK01S276002.1	-1	Exon1	1682	1560	48	40
AtZIP1	AT3G12750.1	ZIP1	AWOK01S276002.1	-1	Exon1	2666	2231	40	36
	AT3G12750.1	ZIP1	AWOK01S276002.1	-1	Exon2	1915	1766	68	68
	AT3G12750.1	ZIP1	AWOK01S276002.1	-1	Exon3	1682	1380	40	52
AtZIP10	AT1G31260.1	ZIP10	AWOK01S276002.1	-1	Exon1	2605	2233	62	56
	AT1G31260.1	ZIP10	AWOK01S276002.1	-1	Exon2	1915	1766	72	84
	AT1G31260.1	ZIP10	AWOK01S276002.1	-1	Exon3	1682	1410	61	69
AtZIP12	AT5G62160.1	ZIP12	AWOK01S276002.1	-1	Exon1	2691	2231	36	24
	AT5G62160.1	ZIP12	AWOK01S276002.1	-1	Exon2	1915	1766	68	76
AtZIP3	AT2G32270.1	ZIP3	AWOK01S276002.1	-1	Exon1	2625	2348	52	24
	AT2G32270.1	ZIP3	AWOK01S276002.1	-1	Exon2	2290	2231	55	55
	AT2G32270.1	ZIP3	AWOK01S276002.1	-1	Exon3	1915	1741	72	56
	AT2G32270.1	ZIP3	AWOK01S276002.1	-1	Exon4	1657	1609	52	52
AtZIP4	AT1G10970.1	ZIP4	AWOK01S276002.1	-1	Exon1	1682	1605	48	48
AtZIP5	AT1G05300.2	ZIP5	AWOK01S276002.1	-1	Exon1	2595	2231	64	36
	AT1G05300.1	ZIP5	AWOK01S276002.1	-1	Exon1	2709	2231	40	36
	AT1G05300.1	ZIP5	AWOK01S276002.1	-1	Exon2	1915	1755	72	68
	AT1G05300.2	ZIP5	AWOK01S276002.1	-1	Exon2	1915	1742	72	60
	AT1G05300.1	ZIP5	AWOK01S276002.1	-1	Exon3	1657	1380	56	48
AtZIP6	AT2G30080.1	ZIP6	AWOK01S276002.1	-1	Exon1	2440	2408	33	33
	AT2G30080.1	ZIP6	AWOK01S276002.1	-1	Exon2	1938	1766	48	76
	AT2G30080.1	ZIP6	AWOK01S276002.1	-1	Exon3	1682	1392	36	28
AtZIP7	AT2G04032.1	ZIP7	AWOK01S276002.1	-1	Exon1	2726	2231	64	44
	AT2G04032.1	ZIP7	AWOK01S276002.1	-1	Exon2	1915	1766	88	76
	AT2G04032.1	ZIP7	AWOK01S276002.1	-1	Exon3	1682	1380	60	56
AtZIP8	AT5G45105.2	ZIP8	AWOK01S276002.1	-1	Exon1	1671	1380	20	56
	AT5G45105.1	ZIP8	AWOK01S276002.1	-1	Exon1	2556	2369	64	32
	AT5G45105.1	ZIP8	AWOK01S276002.1	-1	Exon2	1915	1766	76	80
AtZIP9	AT4G33020.1	ZIP9	AWOK01S276002.1	-1	Exon1	2683	2126	40	20
	AT4G33020.1	ZIP9	AWOK01S276002.1	-1	Exon2	1955	1766	36	60
	AT4G33020.1	ZIP9	AWOK01S276002.1	-1	Exon3	1682	1570	44	40
AtZIP11	AT1G55910.1	ZIP11	AWOK01S276597.1	-1	Exon1	10321	9924	72	60
	AT1G55910.1	ZIP11	AWOK01S276597.1	-1	Exon1	19678	19327	28	36
	AT1G55910.1	ZIP11	AWOK01S276597.1	-1	Exon2	18588	18504	76	76
AtZIP2	AT5G59520.1	ZIP2	AWOK01S276597.1	-1	Exon1	10322	9927	80	60
	AT5G59520.1	ZIP2	AWOK01S276597.1	-1	Exon1	19696	19327	28	60
	AT5G59520.1	ZIP2	AWOK01S276597.1	-1	Exon2	18740	18504	40	84
AtIRT2	AT4G19680.2	IRT2	AWOK01S277672.1	-1	Exon1	17487	17319	64	40
	AT4G19680.1	IRT2	AWOK01S277672.1	-1	Exon1	17488	17329	64	40
AtIRT3	AT1G60960.1	IRT3	AWOK01S277672.1	-1	Exon1	17486	17307	60	40
AtZIP1	AT3G12750.1	ZIP1	AWOK01S277672.1	-1	Exon1	17484	17311	76	48
AtZIP12	AT5G62160.1	ZIP12	AWOK01S277672.1	-1	Exon1	17485	17309	80	44
AtZIP3	AT2G32270.1	ZIP3	AWOK01S277672.1	-1	Exon1	17486	17309	64	56
AtZIP4	AT1G10970.1	ZIP4	AWOK01S277672.1	-1	Exon1	17856	17826	30	30
	AT1G10970.1	ZIP4	AWOK01S277672.1	-1	Exon2	17490	17303	64	40
AtZIP5	AT1G05300.1	ZIP5	AWOK01S277672.1	-1	Exon1	17505	17295	44	48
	AT1G05300.2	ZIP5	AWOK01S277672.1	-1	Exon1	17505	17295	44	48
AtZIP6	AT2G30080.1	ZIP6	AWOK01S277672.1	-1	Exon1	17750	17717	36	36
	AT2G30080.1	ZIP6	AWOK01S277672.1	-1	Exon2	17513	17329	40	52
AtZIP8	AT5G45105.1	ZIP8	AWOK01S277672.1	-1	Exon1	17540	17312	36	32
	AT5G45105.2	ZIP8	AWOK01S277672.1	-1	Exon1	17540	17309	36	28
AtIRT1	AT4G19690.1	IRT1	AWOK01S302253.1	-1	Exon1	8701	8227	20	44
	AT4G19690.2	IRT1	AWOK01S302253.1	-1	Exon1	8701	8227	20	44
	AT4G19690.2	IRT1	AWOK01S302253.1	-1	Exon2	7946	7797	64	76
	AT4G19690.2	IRT1	AWOK01S302253.1	-1	Exon3	7637	7335	32	44
AtIRT2	AT4G19680.1	IRT2	AWOK01S302253.1	-1	Exon1	7998	7773	36	52
	AT4G19680.2	IRT2	AWOK01S302253.1	-1	Exon1	7998	7797	36	68
	AT4G19680.2	IRT2	AWOK01S302253.1	-1	Exon2	7637	7335	36	40
AtIRT3	AT1G60960.1	IRT3	AWOK01S302253.1	-1	Exon1	7637	7392	56	48
AtZIP1	AT3G12750.1	ZIP1	AWOK01S302253.1	-1	Exon1	7954	7797	72	84
	AT3G12750.1	ZIP1	AWOK01S302253.1	-1	Exon2	7637	7585	44	44
AtZIP10	AT1G31260.1	ZIP10	AWOK01S302253.1	-1	Exon1	7946	7797	60	76
	AT1G31260.1	ZIP10	AWOK01S302253.1	-1	Exon2	7637	7541	32	36
AtZIP12	AT5G62160.1	ZIP12	AWOK01S302253.1	-1	Exon1	7946	7797	64	72
	AT5G62160.1	ZIP12	AWOK01S302253.1	-1	Exon2	7637	7523	48	60
AtZIP3	AT2G32270.1	ZIP3	AWOK01S302253.1	-1	Exon1	8701	8195	20	40
	AT2G32270.1	ZIP3	AWOK01S302253.1	-1	Exon2	8018	7797	28	68
	AT2G32270.1	ZIP3	AWOK01S302253.1	-1	Exon3	7637	7335	52	64
AtZIP4	AT1G10970.1	ZIP4	AWOK01S302253.1	-1	Exon1	8555	7797	40	80
	AT1G10970.1	ZIP4	AWOK01S302253.1	-1	Exon2	7637	7437	56	68
AtZIP5	AT1G05300.1	ZIP5	AWOK01S302253.1	-1	Exon1	7946	7797	64	68
	AT1G05300.2	ZIP5	AWOK01S302253.1	-1	Exon1	7946	7820	64	52
	AT1G05300.1	ZIP5	AWOK01S302253.1	-1	Exon2	7637	7536	48	56
AtZIP6	AT2G30080.1	ZIP6	AWOK01S302253.1	-1	Exon1	7954	7797	64	76
	AT2G30080.1	ZIP6	AWOK01S302253.1	-1	Exon2	7637	7545	40	36
AtZIP7	AT2G04032.1	ZIP7	AWOK01S302253.1	-1	Exon1	7946	7797	56	64
	AT2G04032.1	ZIP7	AWOK01S302253.1	-1	Exon2	7637	7549	48	40
AtZIP8	AT5G45105.2	ZIP8	AWOK01S302253.1	-1	Exon1	8284	8227	36	36
	AT5G45105.1	ZIP8	AWOK01S302253.1	-1	Exon1	8587	8227	20	48
	AT5G45105.2	ZIP8	AWOK01S302253.1	-1	Exon2	7597	7335	20	52
	AT5G45105.1	ZIP8	AWOK01S302253.1	-1	Exon2	7946	7797	64	76
AtZIP9	AT4G33020.1	ZIP9	AWOK01S302253.1	-1	Exon1	8524	7797	44	72
	AT4G33020.1	ZIP9	AWOK01S302253.1	-1	Exon2	7637	7403	32	48
AtIRT1	AT4G19690.2	IRT1	AWOK01S305840.1	-1	Exon1	4129	3957	64	72
AtIRT2	AT4G19680.2	IRT2	AWOK01S305840.1	-1	Exon1	2912	2381	24	44
	AT4G19680.2	IRT2	AWOK01S305840.1	-1	Exon1	4106	3957	56	64
	AT4G19680.1	IRT2	AWOK01S305840.1	-1	Exon1	4130	3930	52	56
AtIRT3	AT1G60960.1	IRT3	AWOK01S305840.1	-1	Exon1	4981	4762	24	36
	AT1G60960.1	IRT3	AWOK01S305840.1	-1	Exon2	4106	3957	68	76
	AT1G60960.1	IRT3	AWOK01S305840.1	-1	Exon3	2683	2381	64	56
AtZIP1	AT3G12750.1	ZIP1	AWOK01S305840.1	-1	Exon1	2683	2381	52	64
	AT3G12750.1	ZIP1	AWOK01S305840.1	-1	Exon1	4106	3959	76	76
AtZIP10	AT1G31260.1	ZIP10	AWOK01S305840.1	-1	Exon1	2683	2381	32	60
	AT1G31260.1	ZIP10	AWOK01S305840.1	-1	Exon1	4798	4762	38	38
	AT1G31260.1	ZIP10	AWOK01S305840.1	-1	Exon2	4106	3957	48	76
AtZIP12	AT5G62160.1	ZIP12	AWOK01S305840.1	-1	Exon1	2686	2381	52	60
	AT5G62160.1	ZIP12	AWOK01S305840.1	-1	Exon1	4115	3947	76	60
AtZIP3	AT2G32270.1	ZIP3	AWOK01S305840.1	-1	Exon1	2697	2381	52	76
	AT2G32270.1	ZIP3	AWOK01S305840.1	-1	Exon1	5339	4868	32	36
	AT2G32270.1	ZIP3	AWOK01S305840.1	-1	Exon2	4334	4298	30	30
	AT2G32270.1	ZIP3	AWOK01S305840.1	-1	Exon3	4229	3957	28	68
AtZIP4	AT1G10970.1	ZIP4	AWOK01S305840.1	-1	Exon1	4125	3957	52	76
	AT1G10970.1	ZIP4	AWOK01S305840.1	-1	Exon2	2708	2381	36	56
AtZIP5	AT1G05300.1	ZIP5	AWOK01S305840.1	-1	Exon1	2686	2381	48	72
	AT1G05300.1	ZIP5	AWOK01S305840.1	-1	Exon1	4786	4762	50	50
	AT1G05300.2	ZIP5	AWOK01S305840.1	-1	Exon1	4786	4762	50	50
	AT1G05300.1	ZIP5	AWOK01S305840.1	-1	Exon2	4106	3956	80	68
	AT1G05300.2	ZIP5	AWOK01S305840.1	-1	Exon2	4106	3933	80	72
AtZIP6	AT2G30080.1	ZIP6	AWOK01S305840.1	-1	Exon1	4110	3955	60	80
AtZIP7	AT2G04032.1	ZIP7	AWOK01S305840.1	-1	Exon1	2688	2381	52	44
	AT2G04032.1	ZIP7	AWOK01S305840.1	-1	Exon1	5281	4890	32	32
	AT2G04032.1	ZIP7	AWOK01S305840.1	-1	Exon2	4801	4762	57	57
	AT2G04032.1	ZIP7	AWOK01S305840.1	-1	Exon3	4106	3957	64	64
	AT2G04032.1	ZIP7	AWOK01S305840.1	-1	Exon4	3633	3604	30	30
AtZIP8	AT5G45105.1	ZIP8	AWOK01S305840.1	-1	Exon1	4747	4709	30	30
	AT5G45105.1	ZIP8	AWOK01S305840.1	-1	Exon2	4132	3957	60	72
AtZIP9	AT4G33020.1	ZIP9	AWOK01S305840.1	-1	Exon1	2683	2381	40	48
	AT4G33020.1	ZIP9	AWOK01S305840.1	-1	Exon1	5199	4890	44	44
	AT4G33020.1	ZIP9	AWOK01S305840.1	-1	Exon2	4126	3957	52	72
AtIRT3	AT1G60960.1	IRT3	AWOK01S324369.1	-1	Exon1	1083	893	48	36
AtZIP1	AT3G12750.1	ZIP1	AWOK01S324369.1	-1	Exon1	1071	899	72	48
AtZIP4	AT1G10970.1	ZIP4	AWOK01S324369.1	-1	Exon1	1083	890	48	40
AtZIP5	AT1G05300.1	ZIP5	AWOK01S324369.1	-1	Exon1	1090	882	48	48
	AT1G05300.2	ZIP5	AWOK01S324369.1	-1	Exon1	1090	897	48	64
AtZIP7	AT2G04032.1	ZIP7	AWOK01S324369.1	-1	Exon1	1071	916	64	36
AtZIP8	AT5G45105.1	ZIP8	AWOK01S324369.1	-1	Exon1	1127	898	28	32
	AT5G45105.1	ZIP8	AWOK01S324369.1	-1	Exon2	448	420	30	30
AtIRT1	AT4G19690.2	IRT1	AWOK01S329069.1	-1	Exon1	2092	1760	76	24
AtIRT2	AT4G19680.1	IRT2	AWOK01S329069.1	-1	Exon1	2382	2344	30	30
	AT4G19680.2	IRT2	AWOK01S329069.1	-1	Exon1	2382	2344	30	30
	AT4G19680.1	IRT2	AWOK01S329069.1	-1	Exon2	2089	1822	80	24
AtIRT3	AT1G60960.1	IRT3	AWOK01S329069.1	-1	Exon1	2092	1881	64	40
AtZIP1	AT3G12750.1	ZIP1	AWOK01S329069.1	-1	Exon1	2091	1871	68	48
AtZIP10	AT1G31260.1	ZIP10	AWOK01S329069.1	-1	Exon1	2089	1873	84	48
AtZIP12	AT5G62160.1	ZIP12	AWOK01S329069.1	-1	Exon1	2092	1873	68	28
AtZIP3	AT2G32270.1	ZIP3	AWOK01S329069.1	-1	Exon1	2101	1840	64	36
AtZIP4	AT1G10970.1	ZIP4	AWOK01S329069.1	-1	Exon1	2101	1881	64	40
AtZIP5	AT1G05300.1	ZIP5	AWOK01S329069.1	-1	Exon1	2129	1871	52	48
	AT1G05300.2	ZIP5	AWOK01S329069.1	-1	Exon1	2129	1871	52	48
AtZIP7	AT2G04032.1	ZIP7	AWOK01S329069.1	-1	Exon1	2086	1883	80	40
AtZIP8	AT5G45105.1	ZIP8	AWOK01S329069.1	-1	Exon1	2092	1873	76	72
	AT5G45105.2	ZIP8	AWOK01S329069.1	-1	Exon1	2092	1873	76	72
AtIRT1	AT4G19690.2	IRT1	AWOK01S346858.1	1	Exon1	8587	8753	64	68
	AT4G19690.2	IRT1	AWOK01S346858.1	1	Exon2	9672	9979	44	36
AtIRT2	AT4G19680.1	IRT2	AWOK01S346858.1	1	Exon1	8587	8760	60	52
	AT4G19680.2	IRT2	AWOK01S346858.1	1	Exon1	8587	8736	60	76
	AT4G19680.2	IRT2	AWOK01S346858.1	1	Exon2	9672	9979	44	40
AtIRT3	AT1G60960.1	IRT3	AWOK01S346858.1	1	Exon1	8652	8736	76	84
	AT1G60960.1	IRT3	AWOK01S346858.1	1	Exon2	9677	9979	52	56
AtZIP1	AT3G12750.1	ZIP1	AWOK01S346858.1	1	Exon1	8587	8736	64	84
	AT3G12750.1	ZIP1	AWOK01S346858.1	1	Exon2	9677	9979	36	56
AtZIP10	AT1G31260.1	ZIP10	AWOK01S346858.1	1	Exon1	8587	8744	56	68
	AT1G31260.1	ZIP10	AWOK01S346858.1	1	Exon2	9672	9979	44	44
AtZIP12	AT5G62160.1	ZIP12	AWOK01S346858.1	1	Exon1	8583	8743	72	72
	AT5G62160.1	ZIP12	AWOK01S346858.1	1	Exon2	9677	9979	52	56
AtZIP3	AT2G32270.1	ZIP3	AWOK01S346858.1	1	Exon1	8587	8781	64	40
	AT2G32270.1	ZIP3	AWOK01S346858.1	1	Exon2	9671	9979	44	60
AtZIP4	AT1G10970.1	ZIP4	AWOK01S346858.1	1	Exon1	8703	8736	75	75
	AT1G10970.1	ZIP4	AWOK01S346858.1	1	Exon2	9677	9979	52	48
AtZIP5	AT1G05300.1	ZIP5	AWOK01S346858.1	1	Exon1	6637	7176	28	36
	AT1G05300.2	ZIP5	AWOK01S346858.1	1	Exon1	6637	7172	28	36
	AT1G05300.1	ZIP5	AWOK01S346858.1	1	Exon1	8587	8769	64	48
	AT1G05300.2	ZIP5	AWOK01S346858.1	1	Exon1	8587	8760	64	56
	AT1G05300.2	ZIP5	AWOK01S346858.1	1	Exon2	7471	7498	30	30
	AT1G05300.2	ZIP5	AWOK01S346858.1	1	Exon2	9698	9979	60	60
AtZIP6	AT2G30080.1	ZIP6	AWOK01S346858.1	1	Exon1	8583	8736	52	80
	AT2G30080.1	ZIP6	AWOK01S346858.1	1	Exon2	9671	9979	48	52
AtZIP7	AT2G04032.1	ZIP7	AWOK01S346858.1	1	Exon1	8568	8736	60	68
	AT2G04032.1	ZIP7	AWOK01S346858.1	1	Exon2	9672	9979	48	48
AtZIP8	AT5G45105.1	ZIP8	AWOK01S346858.1	1	Exon1	8554	8736	52	80
	AT5G45105.2	ZIP8	AWOK01S346858.1	1	Exon1	9656	9979	24	44
AtZIP9	AT4G33020.1	ZIP9	AWOK01S346858.1	1	Exon1	6796	7132	36	28
	AT4G33020.1	ZIP9	AWOK01S346858.1	1	Exon1	8559	8736	52	68
	AT4G33020.1	ZIP9	AWOK01S346858.1	1	Exon2	9671	9979	40	44
AtIRT2	AT4G19680.1	IRT2	AWOK01S349830.1	-1	Exon1	1666	1637	40	40
	AT4G19680.2	IRT2	AWOK01S349830.1	-1	Exon1	1666	1637	40	40
	AT4G19680.1	IRT2	AWOK01S349830.1	-1	Exon2	1377	1181	40	40
	AT4G19680.2	IRT2	AWOK01S349830.1	-1	Exon2	1377	1174	40	36
AtIRT3	AT1G60960.1	IRT3	AWOK01S349830.1	-1	Exon1	1362	1154	44	24
AtZIP1	AT3G12750.1	ZIP1	AWOK01S349830.1	-1	Exon1	1359	1155	60	32
AtZIP10	AT1G31260.1	ZIP10	AWOK01S349830.1	-1	Exon1	1681	1646	33	33
	AT1G31260.1	ZIP10	AWOK01S349830.1	-1	Exon2	1346	1144	60	24
	AT1G31260.1	ZIP10	AWOK01S349830.1	-1	Exon3	550	487	36	36
AtZIP3	AT2G32270.1	ZIP3	AWOK01S349830.1	-1	Exon1	1368	1073	44	20
	AT2G32270.1	ZIP3	AWOK01S349830.1	-1	Exon2	599	557	33	33
AtZIP4	AT1G10970.1	ZIP4	AWOK01S349830.1	-1	Exon1	1352	1150	52	28
AtZIP5	AT1G05300.1	ZIP5	AWOK01S349830.1	-1	Exon1	1358	1172	48	60
	AT1G05300.2	ZIP5	AWOK01S349830.1	-1	Exon1	1358	1167	48	56
AtZIP7	AT2G04032.1	ZIP7	AWOK01S349830.1	-1	Exon1	1357	1151	44	28
AtZIP8	AT5G45105.1	ZIP8	AWOK01S349830.1	-1	Exon1	1362	1167	40	28
	AT5G45105.2	ZIP8	AWOK01S349830.1	-1	Exon1	1362	1184	40	36
AtIRT1	AT4G19690.2	IRT1	AWOK01S396791.1	-1	Exon1	8646	8194	56	40
AtIRT2	AT4G19680.1	IRT2	AWOK01S396791.1	-1	Exon1	8646	8473	52	44
	AT4G19680.2	IRT2	AWOK01S396791.1	-1	Exon1	8646	8194	52	44
AtIRT3	AT1G60960.1	IRT3	AWOK01S396791.1	-1	Exon1	9509	9474	58	58
	AT1G60960.1	IRT3	AWOK01S396791.1	-1	Exon2	8648	8190	68	77
AtZIP1	AT3G12750.1	ZIP1	AWOK01S396791.1	-1	Exon1	8652	8194	68	60
AtZIP10	AT1G31260.1	ZIP10	AWOK01S396791.1	-1	Exon1	8646	8194	52	56
AtZIP12	AT5G62160.1	ZIP12	AWOK01S396791.1	-1	Exon1	8652	8194	68	56
AtZIP3	AT2G32270.1	ZIP3	AWOK01S396791.1	-1	Exon1	8651	8194	68	72
AtZIP4	AT1G10970.1	ZIP4	AWOK01S396791.1	-1	Exon1	9306	9276	36	36
	AT1G10970.1	ZIP4	AWOK01S396791.1	-1	Exon2	8649	8194	80	80
AtZIP5	AT1G05300.1	ZIP5	AWOK01S396791.1	-1	Exon1	8646	8194	64	64
AtZIP6	AT2G30080.1	ZIP6	AWOK01S396791.1	-1	Exon1	8649	8194	56	52
AtZIP7	AT2G04032.1	ZIP7	AWOK01S396791.1	-1	Exon1	8649	8194	60	48
AtZIP8	AT5G45105.2	ZIP8	AWOK01S396791.1	-1	Exon1	8554	8194	28	48
	AT5G45105.1	ZIP8	AWOK01S396791.1	-1	Exon1	8646	8494	56	60
AtZIP9	AT4G33020.1	ZIP9	AWOK01S396791.1	-1	Exon1	8646	8194	80	72
AtIRT1	AT4G19690.1	IRT1	AWOK01S414498.1	-1	Exon1	4235	3744	24	64
	AT4G19690.2	IRT1	AWOK01S414498.1	-1	Exon1	4235	3744	24	64
	AT4G19690.1	IRT1	AWOK01S414498.1	-1	Exon2	3701	3564	28	5
	AT4G19690.2	IRT1	AWOK01S414498.1	-1	Exon2	3701	3606	28	52
	AT4G19690.2	IRT1	AWOK01S414498.1	-1	Exon3	3390	3375	56	56
	AT4G19690.2	IRT1	AWOK01S414498.1	-1	Exon4	2710	2557	70	81
	AT4G19690.2	IRT1	AWOK01S414498.1	-1	Exon5	1963	1913	53	53
	AT4G19690.2	IRT1	AWOK01S414498.1	-1	Exon6	1787	1485	76	64
AtIRT2	AT4G19680.2	IRT2	AWOK01S414498.1	-1	Exon1	2587	2549	76	76
	AT4G19680.1	IRT2	AWOK01S414498.1	-1	Exon1	2710	2537	72	60
	AT4G19680.2	IRT2	AWOK01S414498.1	-1	Exon2	1775	1485	68	60
AtIRT3	AT1G60960.1	IRT3	AWOK01S414498.1	-1	Exon1	2717	2549	68	68
	AT1G60960.1	IRT3	AWOK01S414498.1	-1	Exon2	1766	1485	56	56
AtZIP1	AT3G12750.1	ZIP1	AWOK01S414498.1	-1	Exon1	2602	2561	71	71
	AT3G12750.1	ZIP1	AWOK01S414498.1	-1	Exon2	1787	1485	40	48
AtZIP10	AT1G31260.1	ZIP10	AWOK01S414498.1	-1	Exon1	4489	4463	73	73
	AT1G31260.1	ZIP10	AWOK01S414498.1	-1	Exon2	4199	3675	57	56
	AT1G31260.1	ZIP10	AWOK01S414498.1	-1	Exon3	3650	3594	55	55
	AT1G31260.1	ZIP10	AWOK01S414498.1	-1	Exon4	2629	2561	100	100
	AT1G31260.1	ZIP10	AWOK01S414498.1	-1	Exon5	1787	1485	72	88
AtZIP12	AT5G62160.1	ZIP12	AWOK01S414498.1	-1	Exon1	2602	2557	73	73
	AT5G62160.1	ZIP12	AWOK01S414498.1	-1	Exon2	1783	1485	40	44
AtZIP3	AT2G32270.1	ZIP3	AWOK01S414498.1	-1	Exon1	2726	2548	76	64
	AT2G32270.1	ZIP3	AWOK01S414498.1	-1	Exon2	1795	1485	52	64
AtZIP4	AT1G10970.1	ZIP4	AWOK01S414498.1	-1	Exon1	4139	3765	44	40
	AT1G10970.1	ZIP4	AWOK01S414498.1	-1	Exon2	2723	2557	68	68
	AT1G10970.1	ZIP4	AWOK01S414498.1	-1	Exon3	1766	1485	56	52
AtZIP5	AT1G05300.1	ZIP5	AWOK01S414498.1	-1	Exon1	2617	2540	68	64
	AT1G05300.2	ZIP5	AWOK01S414498.1	-1	Exon1	2723	2537	76	52
	AT1G05300.1	ZIP5	AWOK01S414498.1	-1	Exon2	1766	1485	56	56
AtZIP6	AT2G30080.1	ZIP6	AWOK01S414498.1	-1	Exon1	3312	3282	30	30
	AT2G30080.1	ZIP6	AWOK01S414498.1	-1	Exon2	2737	2552	52	76
	AT2G30080.1	ZIP6	AWOK01S414498.1	-1	Exon3	2231	2187	33	33
	AT2G30080.1	ZIP6	AWOK01S414498.1	-1	Exon4	1795	1485	40	40
AtZIP7	AT2G04032.1	ZIP7	AWOK01S414498.1	-1	Exon1	3154	3104	35	35
	AT2G04032.1	ZIP7	AWOK01S414498.1	-1	Exon2	2632	2540	80	76
	AT2G04032.1	ZIP7	AWOK01S414498.1	-1	Exon3	1766	1485	52	64
AtZIP8	AT5G45105.2	ZIP8	AWOK01S414498.1	-1	Exon1	1801	1485	24	60
	AT5G45105.1	ZIP8	AWOK01S414498.1	-1	Exon1	4221	3750	53	68
	AT5G45105.2	ZIP8	AWOK01S414498.1	-1	Exon1	4221	3765	53	72
	AT5G45105.1	ZIP8	AWOK01S414498.1	-1	Exon2	2803	2561	53	81
	AT5G45105.1	ZIP8	AWOK01S414498.1	-1	Exon3	1695	1543	70	72
AtZIP9	AT4G33020.1	ZIP9	AWOK01S414498.1	-1	Exon1	4071	3735	40	24
	AT4G33020.1	ZIP9	AWOK01S414498.1	-1	Exon2	2718	2557	56	56
	AT4G33020.1	ZIP9	AWOK01S414498.1	-1	Exon3	1795	1485	52	48
AtIRT1	AT4G19690.1	IRT1	AWOK01S458664.1	1	Exon1	13572	14085	24	40
	AT4G19690.2	IRT1	AWOK01S458664.1	1	Exon1	13572	14085	24	40
	AT4G19690.2	IRT1	AWOK01S458664.1	1	Exon1	16273	16422	72	86
	AT4G19690.1	IRT1	AWOK01S458664.1	1	Exon2	14116	14234	48	40
	AT4G19690.2	IRT1	AWOK01S458664.1	1	Exon2	14116	14193	48	52
	AT4G19690.2	IRT1	AWOK01S458664.1	1	Exon2	16660	16775	80	76
AtIRT2	AT4G19680.1	IRT2	AWOK01S458664.1	1	Exon1	13587	14216	28	48
	AT4G19680.2	IRT2	AWOK01S458664.1	1	Exon1	13587	14193	28	52
	AT4G19680.1	IRT2	AWOK01S458664.1	1	Exon1	16265	16445	68	64
	AT4G19680.2	IRT2	AWOK01S458664.1	1	Exon1	16273	16422	69	80
	AT4G19680.1	IRT2	AWOK01S458664.1	-1	Exon1	17060	17024	56	56
	AT4G19680.2	IRT2	AWOK01S458664.1	1	Exon2	16660	16775	56	60
	AT4G19680.1	IRT2	AWOK01S458664.1	-1	Exon2	16963	16583	60	50
	AT4G19680.1	IRT2	AWOK01S458664.1	-1	Exon3	16449	16277	70	72
AtIRT3	AT1G60960.1	IRT3	AWOK01S458664.1	1	Exon1	16269	16422	64	68
	AT1G60960.1	IRT3	AWOK01S458664.1	1	Exon2	16660	16775	40	40
AtZIP1	AT3G12750.1	ZIP1	AWOK01S458664.1	1	Exon1	16273	16422	68	72
AtZIP10	AT1G31260.1	ZIP10	AWOK01S458664.1	1	Exon1	13578	14114	50	60
	AT1G31260.1	ZIP10	AWOK01S458664.1	1	Exon1	15583	15601	57	57
	AT1G31260.1	ZIP10	AWOK01S458664.1	1	Exon2	14639	14676	30	30
	AT1G31260.1	ZIP10	AWOK01S458664.1	1	Exon2	16273	16422	76	100
	AT1G31260.1	ZIP10	AWOK01S458664.1	1	Exon3	14702	14716	68	68
	AT1G31260.1	ZIP10	AWOK01S458664.1	1	Exon3	16660	16775	76	72
AtZIP12	AT5G62160.1	ZIP12	AWOK01S458664.1	1	Exon1	16273	16422	68	68
	AT5G62160.1	ZIP12	AWOK01S458664.1	1	Exon2	16660	16775	40	48
AtZIP3	AT2G32270.1	ZIP3	AWOK01S458664.1	1	Exon1	13581	14061	28	32
	AT2G32270.1	ZIP3	AWOK01S458664.1	1	Exon1	16265	16422	80	68
	AT2G32270.1	ZIP3	AWOK01S458664.1	1	Exon2	14119	14193	36	36
	AT2G32270.1	ZIP3	AWOK01S458664.1	1	Exon2	16660	16775	40	48
AtZIP4	AT1G10970.1	ZIP4	AWOK01S458664.1	1	Exon1	16270	16422	64	68
	AT1G10970.1	ZIP4	AWOK01S458664.1	1	Exon2	16660	16775	40	44
AtZIP5	AT1G05300.1	ZIP5	AWOK01S458664.1	1	Exon1	13578	14193	40	40
	AT1G05300.2	ZIP5	AWOK01S458664.1	1	Exon1	13578	14193	40	40
	AT1G05300.2	ZIP5	AWOK01S458664.1	1	Exon1	16265	16446	76	64
	AT1G05300.1	ZIP5	AWOK01S458664.1	1	Exon1	16273	16422	76	72
	AT1G05300.1	ZIP5	AWOK01S458664.1	1	Exon2	16660	16775	44	56
AtZIP6	AT2G30080.1	ZIP6	AWOK01S458664.1	1	Exon1	16268	16422	60	72
	AT2G30080.1	ZIP6	AWOK01S458664.1	1	Exon2	16660	16796	44	36
AtZIP7	AT2G04032.1	ZIP7	AWOK01S458664.1	1	Exon1	16263	16422	68	76
	AT2G04032.1	ZIP7	AWOK01S458664.1	1	Exon2	16660	16775	60	68
AtZIP8	AT5G45105.1	ZIP8	AWOK01S458664.1	1	Exon1	13575	14043	24	68
	AT5G45105.2	ZIP8	AWOK01S458664.1	1	Exon1	13578	14034	56	74
	AT5G45105.1	ZIP8	AWOK01S458664.1	1	Exon1	16273	16424	73	84
	AT5G45105.2	ZIP8	AWOK01S458664.1	1	Exon1	16348	16422	56	56
	AT5G45105.2	ZIP8	AWOK01S458664.1	-1	Exon1	16965	16755	60	69
	AT5G45105.2	ZIP8	AWOK01S458664.1	1	Exon2	14513	14524	66	66
	AT5G45105.2	ZIP8	AWOK01S458664.1	-1	Exon2	16424	16324	84	77
	AT5G45105.2	ZIP8	AWOK01S458664.1	1	Exon2	16752	16962	76	64
	AT5G45105.1	ZIP8	AWOK01S458664.1	1	Exon2	16755	16904	69	69
	AT5G45105.2	ZIP8	AWOK01S458664.1	-1	Exon3	14750	14738	61	61
AtZIP9	AT4G33020.1	ZIP9	AWOK01S458664.1	1	Exon1	13737	14043	36	40
	AT4G33020.1	ZIP9	AWOK01S458664.1	1	Exon1	15878	15930	33	33
	AT4G33020.1	ZIP9	AWOK01S458664.1	1	Exon2	16265	16422	52	56
	AT4G33020.1	ZIP9	AWOK01S458664.1	1	Exon3	16660	16775	48	44
AtIRT1	AT4G19690.2	IRT1	AWOK01S510903.1	-1	Exon1	1674	1590	68	76
	AT4G19690.2	IRT1	AWOK01S510903.1	-1	Exon2	557	244	44	52
AtIRT2	AT4G19680.2	IRT2	AWOK01S510903.1	-1	Exon1	556	244	48	40
AtIRT3	AT1G60960.1	IRT3	AWOK01S510903.1	-1	Exon1	1674	1590	76	80
	AT1G60960.1	IRT3	AWOK01S510903.1	-1	Exon2	1571	1518	33	33
	AT1G60960.1	IRT3	AWOK01S510903.1	-1	Exon3	1492	1432	40	40
	AT1G60960.1	IRT3	AWOK01S510903.1	-1	Exon4	568	244	40	48
AtZIP1	AT3G12750.1	ZIP1	AWOK01S510903.1	-1	Exon1	1674	1592	72	80
	AT3G12750.1	ZIP1	AWOK01S510903.1	-1	Exon2	557	244	40	56
AtZIP10	AT1G31260.1	ZIP10	AWOK01S510903.1	-1	Exon1	1674	1590	72	80
	AT1G31260.1	ZIP10	AWOK01S510903.1	-1	Exon2	556	244	48	56
AtZIP12	AT5G62160.1	ZIP12	AWOK01S510903.1	-1	Exon1	1674	1590	68	72
	AT5G62160.1	ZIP12	AWOK01S510903.1	-1	Exon2	557	244	40	52
AtZIP3	AT2G32270.1	ZIP3	AWOK01S510903.1	-1	Exon1	558	244	52	68
AtZIP4	AT1G10970.1	ZIP4	AWOK01S510903.1	-1	Exon1	1674	1590	76	80
	AT1G10970.1	ZIP4	AWOK01S510903.1	-1	Exon2	1520	1432	32	32
	AT1G10970.1	ZIP4	AWOK01S510903.1	-1	Exon3	568	244	40	48
AtZIP5	AT1G05300.1	ZIP5	AWOK01S510903.1	-1	Exon1	1674	1590	64	72
	AT1G05300.1	ZIP5	AWOK01S510903.1	-1	Exon2	1279	1237	33	33
	AT1G05300.1	ZIP5	AWOK01S510903.1	-1	Exon3	555	244	52	64
AtZIP6	AT2G30080.1	ZIP6	AWOK01S510903.1	-1	Exon1	1674	1590	72	84
	AT2G30080.1	ZIP6	AWOK01S510903.1	-1	Exon2	575	244	36	36
AtZIP8	AT5G45105.2	ZIP8	AWOK01S510903.1	-1	Exon1	522	244	28	52
AtZIP9	AT4G33020.1	ZIP9	AWOK01S510903.1	-1	Exon1	1674	1590	72	72
	AT4G33020.1	ZIP9	AWOK01S510903.1	-1	Exon2	546	244	48	40
AtIRT1	AT4G19690.1	IRT1	AWOK01S540643.1	1	Exon1	1	219	60	24
AtZIP10	AT1G31260.1	ZIP10	AWOK01S540643.1	1	Exon1	1	219	60	20
AtZIP3	AT2G32270.1	ZIP3	AWOK01S540643.1	1	Exon1	1	219	56	20
AtZIP5	AT1G05300.1	ZIP5	AWOK01S540643.1	1	Exon1	1	219	56	32
AtZIP7	AT2G04032.1	ZIP7	AWOK01S540643.1	1	Exon1	1	219	76	20
AtZIP8	AT5G45105.1	ZIP8	AWOK01S540643.1	1	Exon1	1	219	60	20
AtIRT1	AT4G19690.1	IRT1	AWOK01S633848.1	1	Exon1	185	281	48	48
AtIRT2	AT4G19680.1	IRT2	AWOK01S633848.1	1	Exon1	1	239	64	60

## Sheet: (C) Nramp
A. thaliana gene (used as a query)	A. thaliana accession no	Identified N. tabaccum homologous sequence (putative gene name)	N. tabaccum scaffold	orientation	exon nr	start	end	confidence 1	confidence 2
AtNRAMP1	AT1G80830.1	NRAMP1	AWOK01S013079.1	-1	Exon1	45827	45696	80	84
	AT1G80830.1	NRAMP1	AWOK01S013079.1	-1	Exon1	51812	51624	20	84
	AT1G80830.1	NRAMP1	AWOK01S013079.1	-1	Exon2	44924	44829	84	82
	AT1G80830.1	NRAMP1	AWOK01S013079.1	-1	Exon2	51532	51492	71	71
	AT1G80830.1	NRAMP1	AWOK01S013079.1	-1	Exon3	44453	44390	68	68
	AT1G80830.1	NRAMP1	AWOK01S013079.1	-1	Exon3	51152	51074	92	92
	AT1G80830.1	NRAMP1	AWOK01S013079.1	-1	Exon4	44293	44283	72	72
	AT1G80830.1	NRAMP1	AWOK01S013079.1	-1	Exon4	50987	50883	72	80
	AT1G80830.1	NRAMP1	AWOK01S013079.1	-1	Exon5	43038	42883	44	60
	AT1G80830.1	NRAMP1	AWOK01S013079.1	-1	Exon5	49568	49459	80	72
	AT1G80830.1	NRAMP1	AWOK01S013079.1	-1	Exon6	42773	42669	64	64
	AT1G80830.1	NRAMP1	AWOK01S013079.1	-1	Exon6	49323	49142	88	92
	AT1G80830.1	NRAMP1	AWOK01S013079.1	-1	Exon7	40203	40084	52	40
	AT1G80830.1	NRAMP1	AWOK01S013079.1	-1	Exon7	49059	48990	83	83
	AT1G80830.1	NRAMP1	AWOK01S013079.1	-1	Exon8	48468	48295	88	64
	AT1G80830.1	NRAMP1	AWOK01S013079.1	-1	Exon9	48175	48070	92	100
AtNRAMP6	AT1G15960.1	NRAMP6	AWOK01S013079.1	-1	Exon1	51704	51624	76	76
	AT1G15960.1	NRAMP6	AWOK01S013079.1	-1	Exon10	48468	48299	69	65
	AT1G15960.1	NRAMP6	AWOK01S013079.1	-1	Exon11	48175	48070	92	100
	AT1G15960.1	NRAMP6	AWOK01S013079.1	-1	Exon12	45809	45696	76	84
	AT1G15960.1	NRAMP6	AWOK01S013079.1	-1	Exon13	44924	44829	84	80
	AT1G15960.1	NRAMP6	AWOK01S013079.1	-1	Exon14	44453	44393	70	70
	AT1G15960.1	NRAMP6	AWOK01S013079.1	-1	Exon15	44453	44130	60	40
	AT1G15960.1	NRAMP6	AWOK01S013079.1	-1	Exon16	42999	42883	48	60
	AT1G15960.1	NRAMP6	AWOK01S013079.1	-1	Exon17	42773	42669	64	64
	AT1G15960.1	NRAMP6	AWOK01S013079.1	-1	Exon18	40202	40087	52	32
	AT1G15960.1	NRAMP6	AWOK01S013079.1	-1	Exon2	51532	51492	82	82
	AT1G15960.1	NRAMP6	AWOK01S013079.1	-1	Exon3	51152	51074	73	74
	AT1G15960.1	NRAMP6	AWOK01S013079.1	-1	Exon4	50987	50883	77	76
	AT1G15960.1	NRAMP6	AWOK01S013079.1	-1	Exon5	50492	50468	65	65
	AT1G15960.1	NRAMP6	AWOK01S013079.1	-1	Exon6	50057	50007	59	59
	AT1G15960.1	NRAMP6	AWOK01S013079.1	-1	Exon7	49568	49459	78	72
	AT1G15960.1	NRAMP6	AWOK01S013079.1	-1	Exon8	49323	49142	72	74
	AT1G15960.1	NRAMP6	AWOK01S013079.1	-1	Exon9	49059	48990	78	78
AtNRAMP2	AT1G47240.1	NRAMP2	AWOK01S015345.1	-1	Exon1	19107	18944	70	77
AtNRAMP1	AT1G80830.1	NRAMP1	AWOK01S026429.1	1	Exon1	14436	14511	32	36
	AT1G80830.1	NRAMP1	AWOK01S026429.1	1	Exon2	14904	15040	52	28
	AT1G80830.1	NRAMP1	AWOK01S026429.1	1	Exon3	15158	15385	24	44
AtNRAMP2	AT1G47240.1	NRAMP2	AWOK01S026429.1	1	Exon1	13625	13656	59	59
	AT1G47240.1	NRAMP2	AWOK01S026429.1	1	Exon2	14194	14336	88	88
	AT1G47240.1	NRAMP2	AWOK01S026429.1	1	Exon3	14904	15040	72	72
	AT1G47240.1	NRAMP2	AWOK01S026429.1	1	Exon4	15158	15404	76	76
AtNRAMP3	AT2G23150.1	NRAMP3	AWOK01S026429.1	1	Exon1	14237	14336	84	88
	AT2G23150.1	NRAMP3	AWOK01S026429.1	1	Exon2	14904	15040	69	72
	AT2G23150.1	NRAMP3	AWOK01S026429.1	1	Exon3	15158	15353	72	56
	AT2G23150.1	NRAMP3	AWOK01S026429.1	1	Exon4	16037	16088	33	33
	AT2G23150.1	NRAMP3	AWOK01S026429.1	1	Exon5	16820	17020	64	56
AtNRAMP4	AT5G67330.1	NRAMP4	AWOK01S026429.1	1	Exon1	14251	14336	84	84
	AT5G67330.1	NRAMP4	AWOK01S026429.1	1	Exon2	14904	15040	80	76
	AT5G67330.1	NRAMP4	AWOK01S026429.1	1	Exon3	15158	15398	80	84
	AT5G67330.1	NRAMP4	AWOK01S026429.1	1	Exon4	16820	17039	68	32
AtNRAMP5	AT4G18790.1	NRAMP5	AWOK01S026429.1	1	Exon1	14187	14336	84	68
	AT4G18790.1	NRAMP5	AWOK01S026429.1	1	Exon2	14904	15040	60	68
	AT4G18790.1	NRAMP5	AWOK01S026429.1	1	Exon3	15158	15398	68	72
AtNRAMP6	AT1G15960.1	NRAMP6	AWOK01S026429.1	1	Exon1	14904	15040	48	28
	AT1G15960.1	NRAMP6	AWOK01S026429.1	1	Exon2	15158	15783	24	44
AtNRAMP1	AT1G80830.1	NRAMP1	AWOK01S046235.1	1	Exon1	27908	28218	52	32
AtNRAMP2	AT1G47240.1	NRAMP2	AWOK01S046235.1	1	Exon1	27916	28171	56	72
AtNRAMP3	AT2G23150.1	NRAMP3	AWOK01S046235.1	1	Exon1	27925	28462	60	20
AtNRAMP5	AT4G18790.1	NRAMP5	AWOK01S046235.1	1	Exon1	27916	28435	56	28
AtNRAMP6	AT1G15960.1	NRAMP6	AWOK01S046235.1	1	Exon1	26905	26967	33	33
	AT1G15960.1	NRAMP6	AWOK01S046235.1	1	Exon2	27924	28171	56	24
AtNRAMP1	AT1G80830.1	NRAMP1	AWOK01S066652.1	-1	Exon1	7718	7611	66	77
	AT1G80830.1	NRAMP1	AWOK01S066652.1	-1	Exon10	3278	3147	73	78
	AT1G80830.1	NRAMP1	AWOK01S066652.1	-1	Exon11	2101	2006	85	81
	AT1G80830.1	NRAMP1	AWOK01S066652.1	-1	Exon12	1319	1248	75	75
	AT1G80830.1	NRAMP1	AWOK01S066652.1	-1	Exon2	7519	7479	78	78
	AT1G80830.1	NRAMP1	AWOK01S066652.1	-1	Exon3	7009	6931	73	74
	AT1G80830.1	NRAMP1	AWOK01S066652.1	-1	Exon4	6847	6743	73	72
	AT1G80830.1	NRAMP1	AWOK01S066652.1	-1	Exon5	5414	5305	72	64
	AT1G80830.1	NRAMP1	AWOK01S066652.1	-1	Exon6	5169	5038	88	80
	AT1G80830.1	NRAMP1	AWOK01S066652.1	-1	Exon7	4905	4838	76	76
	AT1G80830.1	NRAMP1	AWOK01S066652.1	-1	Exon8	4315	4144	74	69
	AT1G80830.1	NRAMP1	AWOK01S066652.1	-1	Exon9	4023	3919	92	100
AtNRAMP6	AT1G15960.1	NRAMP6	AWOK01S066652.1	-1	Exon1	8388	8372	64	64
	AT1G15960.1	NRAMP6	AWOK01S066652.1	-1	Exon10	4023	3919	78	82
	AT1G15960.1	NRAMP6	AWOK01S066652.1	-1	Exon11	3278	3147	77	77
	AT1G15960.1	NRAMP6	AWOK01S066652.1	-1	Exon12	2675	2544	28	32
	AT1G15960.1	NRAMP6	AWOK01S066652.1	-1	Exon13	2101	2006	85	80
	AT1G15960.1	NRAMP6	AWOK01S066652.1	-1	Exon14	1319	1259	68	68
	AT1G15960.1	NRAMP6	AWOK01S066652.1	-1	Exon2	7691	7611	76	76
	AT1G15960.1	NRAMP6	AWOK01S066652.1	-1	Exon3	7519	7479	82	82
	AT1G15960.1	NRAMP6	AWOK01S066652.1	-1	Exon4	7009	6931	72	73
	AT1G15960.1	NRAMP6	AWOK01S066652.1	-1	Exon5	6847	6743	77	74
	AT1G15960.1	NRAMP6	AWOK01S066652.1	-1	Exon6	5414	5305	78	69
	AT1G15960.1	NRAMP6	AWOK01S066652.1	-1	Exon7	5169	5022	84	68
	AT1G15960.1	NRAMP6	AWOK01S066652.1	-1	Exon8	4905	4838	79	79
	AT1G15960.1	NRAMP6	AWOK01S066652.1	-1	Exon9	4313	4140	92	60
AtNRAMP1	AT1G80830.1	NRAMP1	AWOK01S081975.1	1	Exon1	11612	11652	71	71
	AT1G80830.1	NRAMP1	AWOK01S081975.1	1	Exon10	15068	15163	80	60
	AT1G80830.1	NRAMP1	AWOK01S081975.1	1	Exon11	15273	15578	48	20
	AT1G80830.1	NRAMP1	AWOK01S081975.1	1	Exon2	11734	11812	68	68
	AT1G80830.1	NRAMP1	AWOK01S081975.1	1	Exon3	11910	12014	52	52
	AT1G80830.1	NRAMP1	AWOK01S081975.1	1	Exon4	12358	12467	76	64
	AT1G80830.1	NRAMP1	AWOK01S081975.1	1	Exon5	13955	14136	68	68
	AT1G80830.1	NRAMP1	AWOK01S081975.1	1	Exon6	14227	14296	79	79
	AT1G80830.1	NRAMP1	AWOK01S081975.1	1	Exon7	14382	14512	72	64
	AT1G80830.1	NRAMP1	AWOK01S081975.1	1	Exon8	14666	14770	80	88
	AT1G80830.1	NRAMP1	AWOK01S081975.1	1	Exon9	14852	14983	68	76
AtNRAMP2	AT1G47240.1	NRAMP2	AWOK01S081975.1	1	Exon1	11612	11652	64	64
	AT1G47240.1	NRAMP2	AWOK01S081975.1	1	Exon2	11734	11812	40	40
	AT1G47240.1	NRAMP2	AWOK01S081975.1	1	Exon3	11910	12014	56	56
	AT1G47240.1	NRAMP2	AWOK01S081975.1	1	Exon4	12358	12467	44	40
	AT1G47240.1	NRAMP2	AWOK01S081975.1	1	Exon5	13955	14136	40	24
	AT1G47240.1	NRAMP2	AWOK01S081975.1	1	Exon6	14227	14278	72	72
	AT1G47240.1	NRAMP2	AWOK01S081975.1	1	Exon7	14361	14471	44	48
	AT1G47240.1	NRAMP2	AWOK01S081975.1	1	Exon8	14852	14989	52	24
	AT1G47240.1	NRAMP2	AWOK01S081975.1	1	Exon9	15068	15163	40	40
AtNRAMP3	AT2G23150.1	NRAMP3	AWOK01S081975.1	1	Exon1	11390	11461	58	58
	AT2G23150.1	NRAMP3	AWOK01S081975.1	1	Exon10	14852	14989	64	24
	AT2G23150.1	NRAMP3	AWOK01S081975.1	1	Exon11	15068	15163	44	44
	AT2G23150.1	NRAMP3	AWOK01S081975.1	1	Exon12	15273	15451	32	32
	AT2G23150.1	NRAMP3	AWOK01S081975.1	1	Exon2	11612	11652	64	64
	AT2G23150.1	NRAMP3	AWOK01S081975.1	1	Exon3	11734	11812	40	40
	AT2G23150.1	NRAMP3	AWOK01S081975.1	1	Exon4	11910	12014	52	48
	AT2G23150.1	NRAMP3	AWOK01S081975.1	1	Exon5	12358	12467	44	36
	AT2G23150.1	NRAMP3	AWOK01S081975.1	1	Exon6	13955	14136	36	28
	AT2G23150.1	NRAMP3	AWOK01S081975.1	1	Exon7	14227	14278	61	61
	AT2G23150.1	NRAMP3	AWOK01S081975.1	1	Exon8	14361	14463	44	52
	AT2G23150.1	NRAMP3	AWOK01S081975.1	1	Exon9	14590	14770	20	84
AtNRAMP4	AT5G67330.1	NRAMP4	AWOK01S081975.1	1	Exon1	11383	11461	56	56
	AT5G67330.1	NRAMP4	AWOK01S081975.1	1	Exon10	15068	15163	40	40
	AT5G67330.1	NRAMP4	AWOK01S081975.1	1	Exon2	11612	11652	64	64
	AT5G67330.1	NRAMP4	AWOK01S081975.1	1	Exon3	11734	11812	40	40
	AT5G67330.1	NRAMP4	AWOK01S081975.1	1	Exon4	11910	12014	56	56
	AT5G67330.1	NRAMP4	AWOK01S081975.1	1	Exon5	12358	12467	44	36
	AT5G67330.1	NRAMP4	AWOK01S081975.1	1	Exon6	13955	14136	36	28
	AT5G67330.1	NRAMP4	AWOK01S081975.1	1	Exon7	14227	14278	61	61
	AT5G67330.1	NRAMP4	AWOK01S081975.1	1	Exon8	14361	14471	48	48
	AT5G67330.1	NRAMP4	AWOK01S081975.1	1	Exon9	14852	14989	64	20
AtNRAMP5	AT4G18790.1	NRAMP5	AWOK01S081975.1	1	Exon1	11174	11461	20	52
	AT4G18790.1	NRAMP5	AWOK01S081975.1	1	Exon10	15068	15163	40	40
	AT4G18790.1	NRAMP5	AWOK01S081975.1	1	Exon2	11612	11652	64	64
	AT4G18790.1	NRAMP5	AWOK01S081975.1	1	Exon3	11734	11812	40	40
	AT4G18790.1	NRAMP5	AWOK01S081975.1	1	Exon4	11910	12014	48	56
	AT4G18790.1	NRAMP5	AWOK01S081975.1	1	Exon5	12358	12467	52	36
	AT4G18790.1	NRAMP5	AWOK01S081975.1	1	Exon6	13955	14136	44	32
	AT4G18790.1	NRAMP5	AWOK01S081975.1	1	Exon7	14227	14296	52	52
	AT4G18790.1	NRAMP5	AWOK01S081975.1	1	Exon8	14382	14466	52	52
	AT4G18790.1	NRAMP5	AWOK01S081975.1	1	Exon9	14852	14989	56	20
AtNRAMP6	AT1G15960.1	NRAMP6	AWOK01S081975.1	1	Exon1	11383	11461	76	76
	AT1G15960.1	NRAMP6	AWOK01S081975.1	1	Exon10	14852	14983	64	76
	AT1G15960.1	NRAMP6	AWOK01S081975.1	1	Exon11	15068	15163	84	68
	AT1G15960.1	NRAMP6	AWOK01S081975.1	1	Exon12	15273	15581	52	24
	AT1G15960.1	NRAMP6	AWOK01S081975.1	1	Exon2	11612	11652	64	64
	AT1G15960.1	NRAMP6	AWOK01S081975.1	1	Exon3	11734	11812	68	68
	AT1G15960.1	NRAMP6	AWOK01S081975.1	1	Exon4	11910	12014	52	52
	AT1G15960.1	NRAMP6	AWOK01S081975.1	1	Exon5	12358	12467	76	64
	AT1G15960.1	NRAMP6	AWOK01S081975.1	1	Exon6	13955	14136	64	68
	AT1G15960.1	NRAMP6	AWOK01S081975.1	1	Exon7	14227	14296	83	83
	AT1G15960.1	NRAMP6	AWOK01S081975.1	1	Exon8	14382	14530	76	52
	AT1G15960.1	NRAMP6	AWOK01S081975.1	1	Exon9	14666	14770	80	88
AtNRAMP1	AT1G80830.1	NRAMP1	AWOK01S109465.1	-1	Exon1	30048	29788	36	40
	AT1G80830.1	NRAMP1	AWOK01S109465.1	-1	Exon1	50004	49502	32	44
	AT1G80830.1	NRAMP1	AWOK01S109465.1	-1	Exon2	29334	29198	52	28
	AT1G80830.1	NRAMP1	AWOK01S109465.1	-1	Exon2	48746	48610	48	32
	AT1G80830.1	NRAMP1	AWOK01S109465.1	-1	Exon3	29101	28648	20	56
	AT1G80830.1	NRAMP1	AWOK01S109465.1	-1	Exon3	48507	48362	24	56
AtNRAMP2	AT1G47240.1	NRAMP2	AWOK01S109465.1	-1	Exon1	30024	29788	80	80
	AT1G47240.1	NRAMP2	AWOK01S109465.1	-1	Exon1	49953	49502	64	81
	AT1G47240.1	NRAMP2	AWOK01S109465.1	-1	Exon2	29334	29198	73	74
	AT1G47240.1	NRAMP2	AWOK01S109465.1	-1	Exon2	48746	48614	77	76
	AT1G47240.1	NRAMP2	AWOK01S109465.1	-1	Exon3	29101	28720	80	88
	AT1G47240.1	NRAMP2	AWOK01S109465.1	-1	Exon3	48507	48363	76	76
	AT1G47240.1	NRAMP2	AWOK01S109465.1	-1	Exon4	27535	27291	68	28
	AT1G47240.1	NRAMP2	AWOK01S109465.1	-1	Exon4	46333	46177	76	70
AtNRAMP3	AT2G23150.1	NRAMP3	AWOK01S109465.1	-1	Exon1	29985	29788	68	76
	AT2G23150.1	NRAMP3	AWOK01S109465.1	-1	Exon1	50097	50062	61	61
	AT2G23150.1	NRAMP3	AWOK01S109465.1	-1	Exon2	29334	29198	74	68
	AT2G23150.1	NRAMP3	AWOK01S109465.1	-1	Exon2	49983	49502	56	80
	AT2G23150.1	NRAMP3	AWOK01S109465.1	-1	Exon3	29101	28747	72	84
	AT2G23150.1	NRAMP3	AWOK01S109465.1	-1	Exon3	49342	49291	56	56
	AT2G23150.1	NRAMP3	AWOK01S109465.1	-1	Exon4	27528	27335	68	20
	AT2G23150.1	NRAMP3	AWOK01S109465.1	-1	Exon4	48745	48615	82	76
	AT2G23150.1	NRAMP3	AWOK01S109465.1	-1	Exon5	48507	48473	66	66
	AT2G23150.1	NRAMP3	AWOK01S109465.1	-1	Exon6	46329	46133	68	36
AtNRAMP4	AT5G67330.1	NRAMP4	AWOK01S109465.1	-1	Exon1	29972	29788	72	76
	AT5G67330.1	NRAMP4	AWOK01S109465.1	1	Exon1	47863	48502	68	70
	AT5G67330.1	NRAMP4	AWOK01S109465.1	-1	Exon1	50004	49502	32	80
	AT5G67330.1	NRAMP4	AWOK01S109465.1	-1	Exon2	29334	29198	80	68
	AT5G67330.1	NRAMP4	AWOK01S109465.1	1	Exon2	48605	48749	73	76
	AT5G67330.1	NRAMP4	AWOK01S109465.1	-1	Exon2	48746	48610	76	76
	AT5G67330.1	NRAMP4	AWOK01S109465.1	-1	Exon3	29101	28726	60	80
	AT5G67330.1	NRAMP4	AWOK01S109465.1	-1	Exon3	48507	48440	69	69
	AT5G67330.1	NRAMP4	AWOK01S109465.1	-1	Exon4	27984	27953	52	52
	AT5G67330.1	NRAMP4	AWOK01S109465.1	-1	Exon4	46331	46111	52	24
AtNRAMP5	AT4G18790.1	NRAMP5	AWOK01S109465.1	-1	Exon1	30035	29788	80	60
	AT4G18790.1	NRAMP5	AWOK01S109465.1	-1	Exon1	49987	49502	20	64
	AT4G18790.1	NRAMP5	AWOK01S109465.1	-1	Exon2	29334	29198	56	76
	AT4G18790.1	NRAMP5	AWOK01S109465.1	-1	Exon2	48746	48617	60	76
	AT4G18790.1	NRAMP5	AWOK01S109465.1	-1	Exon3	29101	28726	68	88
	AT4G18790.1	NRAMP5	AWOK01S109465.1	-1	Exon3	48514	48440	76	76
AtNRAMP6	AT1G15960.1	NRAMP6	AWOK01S109465.1	-1	Exon1	30016	29788	64	40
	AT1G15960.1	NRAMP6	AWOK01S109465.1	-1	Exon1	49205	49161	42	42
	AT1G15960.1	NRAMP6	AWOK01S109465.1	-1	Exon2	29334	29198	48	36
	AT1G15960.1	NRAMP6	AWOK01S109465.1	-1	Exon2	48746	48610	52	40
	AT1G15960.1	NRAMP6	AWOK01S109465.1	-1	Exon3	29101	28639	20	48
	AT1G15960.1	NRAMP6	AWOK01S109465.1	-1	Exon3	48507	48353	24	44
	AT1G15960.1	NRAMP6	AWOK01S109465.1	-1	Exon4	28147	28096	44	44
	AT1G15960.1	NRAMP6	AWOK01S109465.1	-1	Exon5	27855	27805	33	33
AtNRAMP2	AT1G47240.1	NRAMP2	AWOK01S147739.1	-1	Exon1	5944	5910	41	41
	AT1G47240.1	NRAMP2	AWOK01S147739.1	-1	Exon2	5266	5198	33	33
	AT1G47240.1	NRAMP2	AWOK01S147739.1	-1	Exon3	4990	4828	72	76
AtNRAMP3	AT2G23150.1	NRAMP3	AWOK01S147739.1	-1	Exon1	5396	5348	37	37
	AT2G23150.1	NRAMP3	AWOK01S147739.1	-1	Exon2	5005	4824	64	92
AtNRAMP4	AT5G67330.1	NRAMP4	AWOK01S147739.1	-1	Exon1	4993	4824	76	80
	AT4G18790.1	NRAMP5	AWOK01S147739.1	-1	Exon1	5950	5899	35	35
AtNRAMP5	AT4G18790.1	NRAMP5	AWOK01S147739.1	-1	Exon2	4990	4824	64	84
AtNRAMP1	AT1G80830.1	NRAMP1	AWOK01S192564.1	-1	Exon1	38696	38573	68	80
	AT1G80830.1	NRAMP1	AWOK01S192564.1	-1	Exon1	43073	42951	72	76
AtNRAMP6	AT1G15960.1	NRAMP6	AWOK01S192564.1	-1	Exon1	38696	38573	72	80
	AT1G15960.1	NRAMP6	AWOK01S192564.1	-1	Exon1	43088	42946	60	76
AtNRAMP1	AT1G80830.1	NRAMP1	AWOK01S295926.1	-1	Exon1	38092	38063	40	40
	AT1G80830.1	NRAMP1	AWOK01S295926.1	-1	Exon1	45852	45798	33	33
	AT1G80830.1	NRAMP1	AWOK01S295926.1	-1	Exon2	37933	37534	40	40
	AT1G80830.1	NRAMP1	AWOK01S295926.1	-1	Exon2	45126	44990	48	32
	AT1G80830.1	NRAMP1	AWOK01S295926.1	-1	Exon3	36847	36711	52	24
	AT1G80830.1	NRAMP1	AWOK01S295926.1	-1	Exon3	44888	44658	24	44
	AT1G80830.1	NRAMP1	AWOK01S295926.1	-1	Exon4	36613	36394	20	48
AtNRAMP2	AT1G47240.1	NRAMP2	AWOK01S295926.1	-1	Exon1	36847	36711	84	76
	AT1G47240.1	NRAMP2	AWOK01S295926.1	-1	Exon1	45824	45798	70	70
	AT1G47240.1	NRAMP2	AWOK01S295926.1	-1	Exon2	36613	36466	80	76
	AT1G47240.1	NRAMP2	AWOK01S295926.1	-1	Exon2	45126	44994	76	76
	AT1G47240.1	NRAMP2	AWOK01S295926.1	-1	Exon3	44406	44236	72	80
	AT1G47240.1	NRAMP2	AWOK01S295926.1	-1	Exon4	42991	42763	84	20
AtNRAMP3	AT2G23150.1	NRAMP3	AWOK01S295926.1	-1	Exon1	36847	36711	80	60
	AT2G23150.1	NRAMP3	AWOK01S295926.1	1	Exon1	44247	44894	70	72
	AT2G23150.1	NRAMP3	AWOK01S295926.1	-1	Exon1	46393	46355	61	61
	AT2G23150.1	NRAMP3	AWOK01S295926.1	-1	Exon2	36613	36493	72	72
	AT2G23150.1	NRAMP3	AWOK01S295926.1	1	Exon2	44996	45153	74	65
	AT2G23150.1	NRAMP3	AWOK01S295926.1	-1	Exon2	46279	45798	54	81
	AT2G23150.1	NRAMP3	AWOK01S295926.1	-1	Exon3	35074	34874	64	20
	AT2G23150.1	NRAMP3	AWOK01S295926.1	-1	Exon3	45125	44995	82	74
	AT2G23150.1	NRAMP3	AWOK01S295926.1	1	Exon3	45692	45722	64	64
	AT2G23150.1	NRAMP3	AWOK01S295926.1	-1	Exon4	44888	44757	72	76
	AT2G23150.1	NRAMP3	AWOK01S295926.1	-1	Exon5	44370	44232	92	68
	AT2G23150.1	NRAMP3	AWOK01S295926.1	-1	Exon6	42987	42791	68	36
AtNRAMP4	AT5G67330.1	NRAMP4	AWOK01S295926.1	-1	Exon1	38048	37534	24	76
	AT5G67330.1	NRAMP4	AWOK01S295926.1	-1	Exon1	46315	45798	24	80
	AT5G67330.1	NRAMP4	AWOK01S295926.1	-1	Exon2	36847	36711	80	64
	AT5G67330.1	NRAMP4	AWOK01S295926.1	-1	Exon2	45796	45770	56	56
	AT5G67330.1	NRAMP4	AWOK01S295926.1	-1	Exon3	36613	36472	60	64
	AT5G67330.1	NRAMP4	AWOK01S295926.1	-1	Exon3	45126	44990	76	76
	AT5G67330.1	NRAMP4	AWOK01S295926.1	-1	Exon4	35074	34852	56	20
	AT5G67330.1	NRAMP4	AWOK01S295926.1	-1	Exon4	44358	44232	84	56
	AT5G67330.1	NRAMP4	AWOK01S295926.1	-1	Exon5	43920	43875	60	60
	AT5G67330.1	NRAMP4	AWOK01S295926.1	-1	Exon6	43761	43745	76	76
	AT5G67330.1	NRAMP4	AWOK01S295926.1	-1	Exon7	42987	42769	52	24
AtNRAMP5	AT4G18790.1	NRAMP5	AWOK01S295926.1	-1	Exon1	36847	36711	56	72
	AT4G18790.1	NRAMP5	AWOK01S295926.1	-1	Exon1	45831	45798	54	54
	AT4G18790.1	NRAMP5	AWOK01S295926.1	-1	Exon2	36613	36472	68	68
	AT4G18790.1	NRAMP5	AWOK01S295926.1	-1	Exon2	45126	44997	60	76
	AT4G18790.1	NRAMP5	AWOK01S295926.1	-1	Exon3	44895	44736	76	68
	AT4G18790.1	NRAMP5	AWOK01S295926.1	-1	Exon4	44412	44236	68	76
AtNRAMP6	AT1G15960.1	NRAMP6	AWOK01S295926.1	-1	Exon1	36847	36711	48	32
	AT1G15960.1	NRAMP6	AWOK01S295926.1	-1	Exon1	46287	45798	20	44
	AT1G15960.1	NRAMP6	AWOK01S295926.1	-1	Exon2	36613	36385	20	48
	AT1G15960.1	NRAMP6	AWOK01S295926.1	-1	Exon2	45121	44990	56	40
	AT1G15960.1	NRAMP6	AWOK01S295926.1	-1	Exon3	44888	44649	24	36
AtNRAMP2	AT1G47240.1	NRAMP2	AWOK01S349990.1	-1	Exon1	11842	11631	36	80
AtNRAMP3	AT2G23150.1	NRAMP3	AWOK01S349990.1	-1	Exon1	12711	12681	30	30
	AT2G23150.1	NRAMP3	AWOK01S349990.1	-1	Exon2	11808	11631	60	96
AtNRAMP4	AT5G67330.1	NRAMP4	AWOK01S349990.1	-1	Exon1	11802	11627	68	80
AtNRAMP1	AT1G80830.1	NRAMP1	AWOK01S415782.1	-1	Exon1	8510	7998	28	44
	AT1G80830.1	NRAMP1	AWOK01S415782.1	-1	Exon2	7259	7123	52	28
	AT1G80830.1	NRAMP1	AWOK01S415782.1	-1	Exon3	7023	6858	24	48
AtNRAMP2	AT1G47240.1	NRAMP2	AWOK01S415782.1	-1	Exon1	8484	7998	58	84
	AT1G47240.1	NRAMP2	AWOK01S415782.1	-1	Exon2	7259	7123	70	73
	AT1G47240.1	NRAMP2	AWOK01S415782.1	-1	Exon3	7023	6930	76	88
	AT1G47240.1	NRAMP2	AWOK01S415782.1	-1	Exon4	5599	5553	70	70
AtNRAMP3	AT2G23150.1	NRAMP3	AWOK01S415782.1	-1	Exon1	8521	7998	36	88
	AT2G23150.1	NRAMP3	AWOK01S415782.1	-1	Exon2	7259	7123	68	70
	AT2G23150.1	NRAMP3	AWOK01S415782.1	-1	Exon3	7023	6979	62	62
	AT2G23150.1	NRAMP3	AWOK01S415782.1	-1	Exon4	5599	5399	68	56
	AT2G23150.1	NRAMP3	AWOK01S415782.1	-1	Exon5	4652	4640	69	69
AtNRAMP4	AT5G67330.1	NRAMP4	AWOK01S415782.1	-1	Exon1	8470	7998	62	80
	AT5G67330.1	NRAMP4	AWOK01S415782.1	-1	Exon2	7259	7123	80	76
	AT5G67330.1	NRAMP4	AWOK01S415782.1	-1	Exon3	7023	6936	80	88
	AT5G67330.1	NRAMP4	AWOK01S415782.1	-1	Exon4	5597	5420	69	58
AtNRAMP5	AT4G18790.1	NRAMP5	AWOK01S415782.1	-1	Exon1	8457	7998	24	68
	AT4G18790.1	NRAMP5	AWOK01S415782.1	-1	Exon2	7937	7903	36	36
	AT4G18790.1	NRAMP5	AWOK01S415782.1	-1	Exon3	7259	7123	56	68
	AT4G18790.1	NRAMP5	AWOK01S415782.1	-1	Exon4	7023	6936	68	76
AtNRAMP6	AT1G15960.1	NRAMP6	AWOK01S415782.1	-1	Exon1	7259	7123	48	28
	AT1G15960.1	NRAMP6	AWOK01S415782.1	-1	Exon2	7023	6849	24	48

## Sheet: (D) MTP
A. thaliana gene (used as a query)	A. thaliana accession no	Identified N. tabaccum homologous sequence (putative gene name)	N. tabaccum scaffold	orientation	exon nr	start	end	confidence 1	confidence 2
AtMTP5	AT3G12100.1	MTP5	AWOK01S002760.1	-1	Exon1	10062	9972	54	49
	AT3G12100.1	MTP5	AWOK01S002760.1	-1	Exon2	5095	4736	62	68
	AT3G12100.1	MTP5	AWOK01S002760.1	-1	Exon3	3934	3832	92	80
	AT3G12100.1	MTP5	AWOK01S002760.1	-1	Exon4	2419	2380	85	85
	AT3G12100.1	MTP5	AWOK01S002760.1	-1	Exon5	520	441	90	89
	AT3G12100.2	MTP5	AWOK01S002760.1	-1	Exon6	73	36	35	35
	AT2G46800.1	MTP1	AWOK01S003680.1	-1	Exon1	15840	14737	20	48
	AT3G61940.1	MTP2	AWOK01S003680.1	-1	Exon1	15780	15289	32	52
AtMTP10	AT1G16310.1	MTP10	AWOK01S005228.1	-1	Exon1	15386	15275	76	70
	AT1G16310.1	MTP10	AWOK01S005228.1	-1	Exon2	14130	14092	84	84
	AT1G16310.1	MTP10	AWOK01S005228.1	-1	Exon3	13973	13893	72	69
	AT1G16310.1	MTP10	AWOK01S005228.1	-1	Exon4	13363	13133	74	72
	AT1G16310.1	MTP10	AWOK01S005228.1	-1	Exon5	12381	12049	64	76
	AT1G16310.1	MTP10	AWOK01S005228.1	-1	Exon6	11617	11605	64	64
AtMTP11	AT2G39450.1	MTP11	AWOK01S005228.1	-1	Exon1	14340	14092	56	68
	AT2G39450.1	MTP11	AWOK01S005228.1	-1	Exon2	13973	13881	68	48
	AT2G39450.1	MTP11	AWOK01S005228.1	-1	Exon3	13271	13133	72	48
	AT2G39450.1	MTP11	AWOK01S005228.1	-1	Exon4	12381	12037	60	52
AtMTP8	AT3G58060.1	MTP8	AWOK01S005228.1	-1	Exon1	14337	14092	28	68
	AT3G58060.1	MTP8	AWOK01S005228.1	-1	Exon2	13973	13889	60	48
	AT3G58060.1	MTP8	AWOK01S005228.1	-1	Exon3	13296	13133	52	72
	AT3G58060.1	MTP8	AWOK01S005228.1	-1	Exon4	12381	12021	56	56
AtMTP9	AT1G79520.1	MTP9	AWOK01S005228.1	-1	Exon1	15387	15275	70	73
	AT1G79520.1	MTP9	AWOK01S005228.1	-1	Exon2	14337	14092	76	72
	AT1G79520.1	MTP9	AWOK01S005228.1	-1	Exon3	13973	13893	72	70
	AT1G79520.1	MTP9	AWOK01S005228.1	-1	Exon4	13298	13133	84	80
	AT1G79520.1	MTP9	AWOK01S005228.1	-1	Exon5	12381	12040	76	80
AtMTP1	AT2G46800.1	MTP1	AWOK01S013459.1	-1	Exon1	21277	20171	20	48
AtMTP2	AT3G61940.1	MTP2	AWOK01S013459.1	-1	Exon1	20602	20171	68	52
AtMTP7	AT1G51610.1	MTP7	AWOK01S029577.1	1	Exon1	2998	3049	61	61
	AT1G51610.1	MTP7	AWOK01S029577.1	1	Exon10	5345	5412	69	69
	AT1G51610.1	MTP7	AWOK01S029577.1	1	Exon11	5495	5555	65	65
	AT1G51610.1	MTP7	AWOK01S029577.1	1	Exon12	5692	5793	72	74
	AT1G51610.1	MTP7	AWOK01S029577.1	1	Exon2	3502	3637	70	69
	AT1G51610.1	MTP7	AWOK01S029577.1	1	Exon3	3721	3776	76	76
	AT1G51610.1	MTP7	AWOK01S029577.1	1	Exon4	4187	4301	81	85
	AT1G51610.1	MTP7	AWOK01S029577.1	1	Exon5	4399	4445	70	70
	AT1G51610.1	MTP7	AWOK01S029577.1	1	Exon6	4549	4667	64	76
	AT1G51610.1	MTP7	AWOK01S029577.1	1	Exon7	4766	4885	69	74
	AT1G51610.1	MTP7	AWOK01S029577.1	1	Exon8	4967	5034	78	78
	AT1G51610.1	MTP7	AWOK01S029577.1	1	Exon9	5172	5244	83	83
AtMTP10	AT1G16310.1	MTP10	AWOK01S032268.1	1	Exon1	65161	65395	36	76
	AT1G16310.1	MTP10	AWOK01S032268.1	1	Exon2	65855	66033	24	56
	AT1G16310.1	MTP10	AWOK01S032268.1	1	Exon3	66145	66295	68	64
	AT1G16310.1	MTP10	AWOK01S032268.1	1	Exon4	66561	66694	56	68
	AT1G16310.1	MTP10	AWOK01S032268.1	1	Exon5	66968	67120	68	60
AtMTP11	AT2G39450.1	MTP11	AWOK01S032268.1	1	Exon1	65197	65395	76	72
	AT2G39450.1	MTP11	AWOK01S032268.1	1	Exon2	65892	66033	32	60
	AT2G39450.1	MTP11	AWOK01S032268.1	1	Exon3	66145	66295	48	76
	AT2G39450.1	MTP11	AWOK01S032268.1	1	Exon4	66561	66694	64	60
	AT2G39450.1	MTP11	AWOK01S032268.1	1	Exon5	66968	67126	68	64
AtMTP8	AT3G58060.1	MTP8	AWOK01S032268.1	1	Exon1	64347	64514	70	62
	AT3G58060.1	MTP8	AWOK01S032268.1	1	Exon2	65197	65395	74	81
	AT3G58060.1	MTP8	AWOK01S032268.1	1	Exon3	65856	66033	56	80
	AT3G58060.1	MTP8	AWOK01S032268.1	1	Exon4	66145	66295	80	76
	AT3G58060.1	MTP8	AWOK01S032268.1	1	Exon5	66561	66694	68	69
	AT3G58060.1	MTP8	AWOK01S032268.1	1	Exon6	66968	67136	80	69
AtMTP9	AT1G79520.1	MTP9	AWOK01S032268.1	1	Exon1	64992	65021	30	30
	AT1G79520.1	MTP9	AWOK01S032268.1	1	Exon2	65197	65395	64	76
	AT1G79520.1	MTP9	AWOK01S032268.1	1	Exon3	65855	66033	20	64
	AT1G79520.1	MTP9	AWOK01S032268.1	1	Exon4	66145	66295	68	64
	AT1G79520.1	MTP9	AWOK01S032268.1	1	Exon5	66561	66694	56	64
	AT1G79520.1	MTP9	AWOK01S032268.1	1	Exon6	66968	67123	68	60
AtMTP10	AT1G16310.1	MTP10	AWOK01S035670.1	1	Exon1	35671	35868	32	40
	AT1G16310.1	MTP10	AWOK01S035670.1	1	Exon2	36392	36590	60	76
	AT1G16310.1	MTP10	AWOK01S035670.1	1	Exon3	36726	36904	44	60
	AT1G16310.1	MTP10	AWOK01S035670.1	1	Exon4	36987	37137	72	60
	AT1G16310.1	MTP10	AWOK01S035670.1	1	Exon5	37572	37702	52	68
	AT1G16310.1	MTP10	AWOK01S035670.1	1	Exon6	37783	37935	76	60
AtMTP11	AT2G39450.1	MTP11	AWOK01S035670.1	1	Exon1	35834	35868	58	58
	AT2G39450.1	MTP11	AWOK01S035670.1	1	Exon2	36406	36590	76	72
	AT2G39450.1	MTP11	AWOK01S035670.1	1	Exon3	36987	37137	48	76
	AT2G39450.1	MTP11	AWOK01S035670.1	1	Exon4	37572	37596	60	60
	AT2G39450.1	MTP11	AWOK01S035670.1	1	Exon5	37783	37941	68	56
AtMTP8	AT3G58060.1	MTP8	AWOK01S035670.1	1	Exon1	35788	35868	60	60
	AT3G58060.1	MTP8	AWOK01S035670.1	1	Exon2	36392	36590	96	100
	AT3G58060.1	MTP8	AWOK01S035670.1	1	Exon3	36726	36904	44	72
	AT3G58060.1	MTP8	AWOK01S035670.1	1	Exon4	36987	37137	80	76
	AT3G58060.1	MTP8	AWOK01S035670.1	1	Exon5	37261	37284	64	64
	AT3G58060.1	MTP8	AWOK01S035670.1	1	Exon6	37572	37624	83	83
	AT3G58060.1	MTP8	AWOK01S035670.1	1	Exon7	37783	37955	80	66
AtMTP9	AT1G79520.2	MTP9	AWOK01S035670.1	1	Exon1	35735	35868	20	44
	AT1G79520.1	MTP9	AWOK01S035670.1	1	Exon2	36392	36590	64	76
	AT1G79520.1	MTP9	AWOK01S035670.1	1	Exon3	36726	36904	32	72
	AT1G79520.1	MTP9	AWOK01S035670.1	1	Exon4	36987	37137	72	64
	AT1G79520.1	MTP9	AWOK01S035670.1	1	Exon5	37572	37600	70	70
	AT1G79520.1	MTP9	AWOK01S035670.1	1	Exon6	37783	37938	76	60
AtMTP6	AT2G47830.1	MTP6	AWOK01S036376.1	1	Exon1	33761	33919	64	80
	AT2G47830.1	MTP6	AWOK01S036376.1	1	Exon10	41503	41640	72	36
	AT2G47830.1	MTP6	AWOK01S036376.1	1	Exon11	42409	42500	60	56
	AT2G47830.1	MTP6	AWOK01S036376.1	1	Exon12	42599	42695	44	52
	AT2G47830.2	MTP6	AWOK01S036376.1	1	Exon2	33722	33919	54	80
	AT2G47830.1	MTP6	AWOK01S036376.1	1	Exon2	34581	34650	81	81
	AT2G47830.1	MTP6	AWOK01S036376.1	1	Exon3	35202	35296	76	76
	AT2G47830.1	MTP6	AWOK01S036376.1	1	Exon4	35439	35536	78	74
	AT2G47830.1	MTP6	AWOK01S036376.1	1	Exon5	35598	35642	33	33
	AT2G47830.1	MTP6	AWOK01S036376.1	1	Exon6	36277	36392	73	74
	AT2G47830.1	MTP6	AWOK01S036376.1	1	Exon7	39190	39296	72	68
	AT2G47830.1	MTP6	AWOK01S036376.1	1	Exon8	40884	40968	64	68
	AT2G47830.1	MTP6	AWOK01S036376.1	1	Exon9	41301	41363	71	71
AtMTP7	AT1G51610.1	MTP7	AWOK01S042139.1	-1	Exon1	663	535	74	77
	AT1G51610.1	MTP7	AWOK01S042139.1	-1	Exon2	437	382	80	80
	AT1G51610.1	MTP7	AWOK01S042139.1	-1	Exon3	34	1	85	85
AtMTP10	AT1G16310.1	MTP10	AWOK01S048728.1	-1	Exon1	10718	10574	52	64
	AT1G16310.1	MTP10	AWOK01S048728.1	-1	Exon1	19822	19624	60	76
	AT1G16310.1	MTP10	AWOK01S048728.1	-1	Exon2	10488	10336	72	60
	AT1G16310.1	MTP10	AWOK01S048728.1	-1	Exon2	19479	19301	44	60
	AT1G16310.1	MTP10	AWOK01S048728.1	-1	Exon3	19219	19045	72	48
AtMTP11	AT2G39450.1	MTP11	AWOK01S048728.1	-1	Exon1	10852	10821	40	40
	AT2G39450.1	MTP11	AWOK01S048728.1	-1	Exon1	20385	20357	30	30
	AT2G39450.1	MTP11	AWOK01S048728.1	-1	Exon2	10709	10574	68	56
	AT2G39450.1	MTP11	AWOK01S048728.1	-1	Exon2	19822	19624	76	72
	AT2G39450.1	MTP11	AWOK01S048728.1	-1	Exon3	10488	10330	64	56
	AT2G39450.1	MTP11	AWOK01S048728.1	-1	Exon3	19219	19073	48	80
AtMTP8	AT3G58060.1	MTP8	AWOK01S048728.1	-1	Exon1	10708	10574	69	61
	AT3G58060.1	MTP8	AWOK01S048728.1	-1	Exon1	20604	20435	64	60
	AT3G58060.1	MTP8	AWOK01S048728.1	-1	Exon2	10488	10316	81	69
	AT3G58060.1	MTP8	AWOK01S048728.1	-1	Exon2	19822	19637	96	96
	AT3G58060.1	MTP8	AWOK01S048728.1	-1	Exon3	19479	19301	48	72
	AT3G58060.1	MTP8	AWOK01S048728.1	-1	Exon4	19219	19069	80	76
	AT3G58060.1	MTP8	AWOK01S048728.1	-1	Exon5	18946	18930	70	70
AtMTP9	AT1G79520.2	MTP9	AWOK01S048728.1	-1	Exon1	10710	10574	56	60
	AT1G79520.1	MTP9	AWOK01S048728.1	-1	Exon1	10713	10574	52	60
	AT1G79520.1	MTP9	AWOK01S048728.1	-1	Exon1	20434	20403	38	38
	AT1G79520.1	MTP9	AWOK01S048728.1	-1	Exon2	10488	10333	72	60
	AT1G79520.1	MTP9	AWOK01S048728.1	-1	Exon2	19822	19624	64	76
	AT1G79520.1	MTP9	AWOK01S048728.1	-1	Exon3	19479	19301	32	72
	AT1G79520.1	MTP9	AWOK01S048728.1	-1	Exon4	19219	19069	72	64
AtMTP5	AT3G12100.1	MTP5	AWOK01S048943.1	1	Exon1	2861	3343	56	68
	AT3G12100.2	MTP5	AWOK01S048943.1	1	Exon10	13401	13439	74	74
	AT3G12100.1	MTP5	AWOK01S048943.1	1	Exon10	14583	14672	68	72
	AT3G12100.2	MTP5	AWOK01S048943.1	1	Exon11	13560	13719	84	80
	AT3G12100.1	MTP5	AWOK01S048943.1	1	Exon11	14847	14945	68	72
	AT3G12100.2	MTP5	AWOK01S048943.1	1	Exon12	14507	14681	54	68
	AT3G12100.1	MTP5	AWOK01S048943.1	1	Exon12	16532	16544	69	69
	AT3G12100.2	MTP5	AWOK01S048943.1	1	Exon13	14856	14958	73	74
	AT3G12100.2	MTP5	AWOK01S048943.1	1	Exon2	4149	4257	85	76
	AT3G12100.1	MTP5	AWOK01S048943.1	1	Exon3	5143	5182	87	87
	AT3G12100.1	MTP5	AWOK01S048943.1	1	Exon4	7580	7656	92	92
	AT3G12100.2	MTP5	AWOK01S048943.1	1	Exon5	8546	8561	68	68
	AT3G12100.1	MTP5	AWOK01S048943.1	1	Exon5	8814	8833	65	65
	AT3G12100.2	MTP5	AWOK01S048943.1	1	Exon6	11584	11626	55	55
	AT3G12100.1	MTP5	AWOK01S048943.1	1	Exon6	12449	12556	73	77
	AT3G12100.2	MTP5	AWOK01S048943.1	1	Exon7	12468	12556	80	77
	AT3G12100.1	MTP5	AWOK01S048943.1	1	Exon7	13187	13256	82	82
	AT3G12100.2	MTP5	AWOK01S048943.1	1	Exon8	12843	12875	33	33
	AT3G12100.1	MTP5	AWOK01S048943.1	1	Exon8	13401	13439	74	74
	AT3G12100.2	MTP5	AWOK01S048943.1	1	Exon9	13187	13256	82	82
	AT3G12100.1	MTP5	AWOK01S048943.1	1	Exon9	13560	13685	84	80
AtMTP12	AT2G04620.1	MTP12	AWOK01S060246.1	1	Exon1	6003	6073	59	59
	AT2G04620.1	MTP12	AWOK01S060246.1	1	Exon2	6147	7718	44	88
AtMTP1	AT2G46800.1	MTP1	AWOK01S068815.1	1	Exon1	47356	47368	61	61
	AT2G46800.1	MTP1	AWOK01S068815.1	1	Exon2	47443	48027	24	80
	AT2G46800.1	MTP1	AWOK01S068815.1	1	Exon3	48216	48693	60	73
	AT2G46800.1	MTP1	AWOK01S068815.1	1	Exon4	48768	48827	63	63
AtMTP12	AT2G04620.1	MTP12	AWOK01S068815.1	1	Exon1	45911	45960	35	35
AtMTP2	AT3G61940.1	MTP2	AWOK01S068815.1	1	Exon1	47500	48052	40	64
	AT3G61940.1	MTP2	AWOK01S068815.1	1	Exon2	48239	48693	76	84
	AT3G61940.1	MTP2	AWOK01S068815.1	1	Exon3	48850	48871	59	59
AtMTP3	AT3G58810.1	MTP3	AWOK01S068815.1	1	Exon1	48247	48696	80	88
	AT3G58810.1	MTP3	AWOK01S068815.1	-1	Exon1	48692	48248	76	82
	AT3G58810.1	MTP3	AWOK01S068815.1	-1	Exon2	48118	47389	52	62
	AT3G58810.2	MTP3	AWOK01S068815.1	1	Exon2	48247	48696	80	88
AtMTP1	AT2G46800.2	MTP1	AWOK01S080181.1	1	Exon1	13374	13443	57	57
	AT2G46800.1	MTP1	AWOK01S080181.1	1	Exon1	13494	13509	62	62
	AT2G46800.1	MTP1	AWOK01S080181.1	1	Exon2	13581	14165	24	84
	AT2G46800.1	MTP1	AWOK01S080181.1	1	Exon3	14296	14831	52	73
	AT2G46800.1	MTP1	AWOK01S080181.1	1	Exon4	14906	14965	63	63
AtMTP2	AT3G61940.1	MTP2	AWOK01S080181.1	1	Exon1	13777	14190	76	60
	AT3G61940.1	MTP2	AWOK01S080181.1	1	Exon2	14377	14722	68	68
AtMTP3	AT3G58810.2	MTP3	AWOK01S080181.1	1	Exon1	13457	13501	40	40
	AT3G58810.1	MTP3	AWOK01S080181.1	1	Exon2	13534	14222	65	61
	AT3G58810.2	MTP3	AWOK01S080181.1	-1	Exon3	14222	13655	61	68
	AT3G58810.1	MTP3	AWOK01S080181.1	1	Exon4	14986	15044	59	59
AtMTP6	AT2G47830.1	MTP6	AWOK01S091079.1	-1	Exon1	28030	27984	60	60
	AT2G47830.1	MTP6	AWOK01S091079.1	-1	Exon2	27138	27054	60	64
	AT2G47830.1	MTP6	AWOK01S091079.1	-1	Exon3	26542	26515	70	70
	AT2G47830.1	MTP6	AWOK01S091079.1	-1	Exon4	26341	26236	72	64
AtMTP10	AT1G16310.1	MTP10	AWOK01S093900.1	1	Exon1	28903	29301	28	76
AtMTP11	AT2G39450.1	MTP11	AWOK01S093900.1	1	Exon1	28963	29307	52	52
AtMTP8	AT3G58060.1	MTP8	AWOK01S093900.1	1	Exon1	28942	29323	32	56
AtMTP9	AT1G79520.1	MTP9	AWOK01S093900.1	1	Exon1	28963	29304	68	76
AtMTP10	AT1G16310.1	MTP10	AWOK01S128133.1	-1	Exon1	29835	29723	76	68
	AT1G16310.1	MTP10	AWOK01S128133.1	-1	Exon2	29510	29265	52	72
	AT1G16310.1	MTP10	AWOK01S128133.1	-1	Exon3	29058	29005	66	66
	AT1G16310.1	MTP10	AWOK01S128133.1	-1	Exon4	28130	27925	76	82
	AT1G16310.1	MTP10	AWOK01S128133.1	-1	Exon5	27808	27470	76	72
AtMTP11	AT2G39450.1	MTP11	AWOK01S128133.1	-1	Exon1	29851	29723	48	48
	AT2G39450.1	MTP11	AWOK01S128133.1	-1	Exon2	29507	29265	60	72
	AT2G39450.1	MTP11	AWOK01S128133.1	-1	Exon3	29085	29025	85	85
	AT2G39450.1	MTP11	AWOK01S128133.1	-1	Exon4	28171	27925	36	60
	AT2G39450.1	MTP11	AWOK01S128133.1	-1	Exon5	27808	27464	60	48
AtMTP8	AT3G58060.1	MTP8	AWOK01S128133.1	-1	Exon1	30041	29998	35	35
	AT3G58060.1	MTP8	AWOK01S128133.1	-1	Exon2	29085	29004	56	48
	AT3G58060.1	MTP8	AWOK01S128133.1	-1	Exon3	28157	28030	28	52
	AT3G58060.1	MTP8	AWOK01S128133.1	-1	Exon4	27808	27457	56	44
AtMTP9	AT1G79520.2	MTP9	AWOK01S128133.1	-1	Exon1	29827	29723	84	68
	AT1G79520.1	MTP9	AWOK01S128133.1	-1	Exon2	29510	29265	60	72
	AT1G79520.1	MTP9	AWOK01S128133.1	-1	Exon3	29085	29005	68	64
	AT1G79520.1	MTP9	AWOK01S128133.1	-1	Exon4	28938	28924	73	73
	AT1G79520.2	MTP9	AWOK01S128133.1	-1	Exon5	28130	27925	78	74
	AT1G79520.1	MTP9	AWOK01S128133.1	-1	Exon6	27808	27477	72	73
	AT1G79520.1	MTP9	AWOK01S128133.1	-1	Exon7	27448	27413	57	57
AtMTP10	AT1G16310.1	MTP10	AWOK01S131995.1	1	Exon1	4025	4137	78	72
	AT1G16310.1	MTP10	AWOK01S131995.1	1	Exon2	4220	4465	72	80
	AT1G16310.1	MTP10	AWOK01S131995.1	1	Exon3	4826	4906	76	72
	AT1G16310.1	MTP10	AWOK01S131995.1	1	Exon4	5335	5557	76	80
	AT1G16310.1	MTP10	AWOK01S131995.1	1	Exon5	5647	5984	64	80
	AT1G16310.1	MTP10	AWOK01S131995.1	1	Exon6	6232	6259	60	60
AtMTP11	AT2G39450.1	MTP11	AWOK01S131995.1	1	Exon1	4016	4126	40	52
	AT2G39450.1	MTP11	AWOK01S131995.1	1	Exon2	4212	4465	44	68
	AT2G39450.1	MTP11	AWOK01S131995.1	1	Exon3	4826	4917	64	52
	AT2G39450.1	MTP11	AWOK01S131995.1	1	Exon4	5302	5330	40	40
	AT2G39450.1	MTP11	AWOK01S131995.1	1	Exon5	5335	5557	52	52
	AT2G39450.1	MTP11	AWOK01S131995.1	1	Exon6	5647	5991	60	56
AtMTP8	AT3G58060.1	MTP8	AWOK01S131995.1	1	Exon1	4218	4465	28	68
	AT3G58060.1	MTP8	AWOK01S131995.1	1	Exon2	4536	4563	30	30
	AT3G58060.1	MTP8	AWOK01S131995.1	1	Exon3	4826	4905	64	60
	AT3G58060.1	MTP8	AWOK01S131995.1	1	Exon4	5323	5557	28	72
	AT3G58060.1	MTP8	AWOK01S131995.1	1	Exon5	5647	5998	56	52
AtMTP9	AT1G79520.2	MTP9	AWOK01S131995.1	1	Exon1	3996	4137	36	68
	AT1G79520.1	MTP9	AWOK01S131995.1	1	Exon1	4025	4137	68	68
	AT1G79520.2	MTP9	AWOK01S131995.1	1	Exon2	4378	4465	73	76
	AT1G79520.1	MTP9	AWOK01S131995.1	1	Exon2	4421	4465	75	75
	AT1G79520.1	MTP9	AWOK01S131995.1	1	Exon3	4826	4906	72	68
	AT1G79520.1	MTP9	AWOK01S131995.1	1	Exon4	5339	5557	66	78
	AT1G79520.1	MTP9	AWOK01S131995.1	1	Exon5	5647	5988	80	88
	AT1G79520.2	MTP9	AWOK01S131995.1	1	Exon6	6168	6178	69	69
AtMTP8	AT3G58060.1	MTP8	AWOK01S154050.1	1	Exon1	1780	1829	31	31
	AT3G58060.1	MTP8	AWOK01S154050.1	1	Exon2	3070	3296	28	48
	AT3G58060.1	MTP8	AWOK01S154050.1	1	Exon3	3430	3589	68	48
AtMTP10	AT1G16310.1	MTP10	AWOK01S160606.1	1	Exon1	19378	19487	52	48
	AT1G16310.1	MTP10	AWOK01S160606.1	1	Exon1	21956	22036	76	68
	AT1G16310.1	MTP10	AWOK01S160606.1	1	Exon2	19609	19857	48	64
	AT1G16310.1	MTP10	AWOK01S160606.1	1	Exon2	22173	22403	44	52
	AT1G16310.1	MTP10	AWOK01S160606.1	1	Exon3	22565	22903	72	56
AtMTP11	AT2G39450.1	MTP11	AWOK01S160606.1	1	Exon1	19202	19214	69	69
	AT2G39450.1	MTP11	AWOK01S160606.1	1	Exon1	21234	21244	63	63
	AT2G39450.1	MTP11	AWOK01S160606.1	1	Exon2	19384	19487	77	81
	AT2G39450.1	MTP11	AWOK01S160606.1	1	Exon2	21956	22036	88	84
	AT2G39450.1	MTP11	AWOK01S160606.1	1	Exon3	19612	19857	76	85
	AT2G39450.1	MTP11	AWOK01S160606.1	1	Exon3	22170	22403	76	80
	AT2G39450.1	MTP11	AWOK01S160606.1	1	Exon4	20765	20794	30	30
	AT2G39450.1	MTP11	AWOK01S160606.1	1	Exon4	22565	22909	100	76
	AT2G39450.1	MTP11	AWOK01S160606.1	1	Exon5	23079	23110	55	55
AtMTP8	AT3G58060.1	MTP8	AWOK01S160606.1	1	Exon1	19610	19861	36	56
	AT3G58060.1	MTP8	AWOK01S160606.1	1	Exon1	21956	22036	56	52
	AT3G58060.1	MTP8	AWOK01S160606.1	1	Exon2	22170	22403	28	52
	AT3G58060.1	MTP8	AWOK01S160606.1	1	Exon3	22565	22925	64	52
	AT1G79520.2	MTP9	AWOK01S160606.1	1	Exon1	19017	19049	36	36
AtMTP9	AT1G79520.1	MTP9	AWOK01S160606.1	1	Exon1	19378	19487	56	52
	AT1G79520.1	MTP9	AWOK01S160606.1	1	Exon1	21956	22036	80	76
	AT1G79520.2	MTP9	AWOK01S160606.1	1	Exon2	19378	19487	56	52
	AT1G79520.1	MTP9	AWOK01S160606.1	1	Exon2	19609	19853	52	72
	AT1G79520.1	MTP9	AWOK01S160606.1	1	Exon2	22173	22403	32	48
	AT1G79520.2	MTP9	AWOK01S160606.1	1	Exon3	19609	19853	52	72
	AT1G79520.1	MTP9	AWOK01S160606.1	1	Exon3	22565	22906	72	56
AtMTP10	AT1G16310.1	MTP10	AWOK01S262320.1	1	Exon1	13126	13159	36	36
	AT1G16310.1	MTP10	AWOK01S262320.1	1	Exon2	13640	13848	52	76
	AT1G16310.1	MTP10	AWOK01S262320.1	1	Exon3	14313	14491	24	56
	AT1G16310.1	MTP10	AWOK01S262320.1	1	Exon4	14602	14752	68	64
	AT1G16310.1	MTP10	AWOK01S262320.1	1	Exon5	14851	14984	56	68
	AT1G16310.1	MTP10	AWOK01S262320.1	1	Exon6	15236	15388	68	60
AtMTP11	AT2G39450.1	MTP11	AWOK01S262320.1	1	Exon1	13635	13848	68	72
	AT2G39450.1	MTP11	AWOK01S262320.1	1	Exon2	14602	14752	48	76
	AT2G39450.1	MTP11	AWOK01S262320.1	1	Exon3	14851	14984	64	60
	AT2G39450.1	MTP11	AWOK01S262320.1	1	Exon4	15236	15394	68	64
AtMTP8	AT3G58060.1	MTP8	AWOK01S262320.1	1	Exon1	12765	12782	55	55
	AT3G58060.1	MTP8	AWOK01S262320.1	1	Exon2	12821	12991	70	60
	AT3G58060.1	MTP8	AWOK01S262320.1	1	Exon3	13650	13848	76	81
	AT3G58060.1	MTP8	AWOK01S262320.1	1	Exon4	14313	14491	61	76
	AT3G58060.1	MTP8	AWOK01S262320.1	1	Exon5	14602	14752	80	76
	AT3G58060.1	MTP8	AWOK01S262320.1	1	Exon6	14851	14984	65	69
	AT3G58060.1	MTP8	AWOK01S262320.1	1	Exon7	15236	15273	92	92
AtMTP9	AT1G79520.1	MTP9	AWOK01S262320.1	1	Exon1	13650	13848	64	76
	AT1G79520.1	MTP9	AWOK01S262320.1	1	Exon2	14313	14491	20	64
	AT1G79520.1	MTP9	AWOK01S262320.1	1	Exon3	14602	14752	68	64
	AT1G79520.1	MTP9	AWOK01S262320.1	1	Exon4	14851	14984	56	64
	AT1G79520.1	MTP9	AWOK01S262320.1	1	Exon5	15236	15391	68	60
AtMTP7	AT1G51610.1	MTP7	AWOK01S263617.1	-1	Exon1	21584	21473	84	88
	AT1G51610.1	MTP7	AWOK01S263617.1	-1	Exon2	20030	19929	84	72
	AT1G51610.1	MTP7	AWOK01S263617.1	-1	Exon3	19853	19781	91	91
	AT1G51610.1	MTP7	AWOK01S263617.1	-1	Exon4	19702	19635	65	65
	AT1G51610.1	MTP7	AWOK01S263617.1	-1	Exon5	19002	18942	50	50
	AT1G51610.1	MTP7	AWOK01S263617.1	-1	Exon6	18867	18740	92	68
AtMTP5	AT3G12100.1	MTP5	AWOK01S314055.1	1	Exon1	1	41	80	80
	AT3G12100.2	MTP5	AWOK01S314055.1	1	Exon2	139	172	60	60
	AT3G12100.2	MTP5	AWOK01S314055.1	1	Exon3	707	776	86	86
	AT3G12100.2	MTP5	AWOK01S314055.1	1	Exon4	922	960	84	84
	AT3G12100.2	MTP5	AWOK01S314055.1	1	Exon5	1078	1231	74	82
	AT3G12100.1	MTP5	AWOK01S314055.1	1	Exon5	2161	2250	68	68
	AT3G12100.2	MTP5	AWOK01S314055.1	1	Exon6	1768	1784	66	66
	AT3G12100.1	MTP5	AWOK01S314055.1	1	Exon6	2425	2523	68	72
	AT3G12100.1	MTP5	AWOK01S314055.1	1	Exon7	3885	3896	66	66
AtMTP1	AT2G46800.1	MTP1	AWOK01S367122.1	1	Exon1	18431	18962	28	52
AtMTP12	AT2G04620.1	MTP12	AWOK01S367122.1	1	Exon1	17144	17245	52	48
	AT2G04620.1	MTP12	AWOK01S367122.1	-1	Exon1	19629	19317	62	72
	AT2G04620.1	MTP12	AWOK01S367122.1	1	Exon2	17291	18874	44	80
	AT2G04620.1	MTP12	AWOK01S367122.1	-1	Exon2	19202	18920	32	32
	AT2G04620.1	MTP12	AWOK01S367122.1	-1	Exon3	18860	17268	78	66
	AT2G04620.1	MTP12	AWOK01S367122.1	1	Exon3	18941	19174	48	56
	AT2G04620.1	MTP12	AWOK01S367122.1	-1	Exon4	17213	17147	65	65
	AT2G04620.1	MTP12	AWOK01S367122.1	1	Exon4	19310	19786	68	60
AtMTP3	AT3G58810.2	MTP3	AWOK01S367122.1	1	Exon1	18420	18902	28	40
AtMTP1	AT2G46800.1	MTP1	AWOK01S381994.1	1	Exon1	1	179	36	40
AtMTP12	AT2G04620.1	MTP12	AWOK01S381994.1	1	Exon1	1	184	36	36
	AT2G04620.1	MTP12	AWOK01S381994.1	1	Exon2	263	757	52	64
AtMTP2	AT3G61940.1	MTP2	AWOK01S381994.1	1	Exon1	1	70	47	47
AtMTP3	AT3G58810.1	MTP3	AWOK01S381994.1	1	Exon1	1	111	48	44
AtMTP10	AT1G16310.1	MTP10	AWOK01S389874.1	-1	Exon1	1643	1559	72	68
	AT1G16310.1	MTP10	AWOK01S389874.1	-1	Exon1	4215	4106	48	44
	AT1G16310.1	MTP10	AWOK01S389874.1	-1	Exon2	1418	1188	44	52
	AT1G16310.1	MTP10	AWOK01S389874.1	-1	Exon2	3950	3698	48	60
	AT1G16310.1	MTP10	AWOK01S389874.1	-1	Exon3	1056	718	72	56
AtMTP11	AT2G39450.1	MTP11	AWOK01S389874.1	-1	Exon1	2428	2401	30	30
	AT2G39450.1	MTP11	AWOK01S389874.1	-1	Exon1	4215	4106	77	80
	AT2G39450.1	MTP11	AWOK01S389874.1	-1	Exon2	1644	1563	74	73
	AT2G39450.1	MTP11	AWOK01S389874.1	-1	Exon2	3947	3698	77	81
	AT2G39450.1	MTP11	AWOK01S389874.1	-1	Exon3	1421	1188	76	80
	AT2G39450.1	MTP11	AWOK01S389874.1	-1	Exon3	2894	2877	55	55
	AT2G39450.1	MTP11	AWOK01S389874.1	-1	Exon4	1056	712	100	76
	AT2G39450.1	MTP11	AWOK01S389874.1	-1	Exon5	548	518	59	59
AtMTP8	AT3G58060.1	MTP8	AWOK01S389874.1	-1	Exon1	1657	1559	52	52
	AT3G58060.1	MTP8	AWOK01S389874.1	-1	Exon1	4209	4106	32	36
	AT3G58060.1	MTP8	AWOK01S389874.1	-1	Exon2	1421	1188	28	52
	AT3G58060.1	MTP8	AWOK01S389874.1	-1	Exon2	3949	3647	36	32
	AT3G58060.1	MTP8	AWOK01S389874.1	-1	Exon3	1056	697	64	48
AtMTP9	AT1G79520.2	MTP9	AWOK01S389874.1	-1	Exon1	1639	1559	80	76
	AT1G79520.1	MTP9	AWOK01S389874.1	-1	Exon1	4215	4106	52	48
	AT1G79520.1	MTP9	AWOK01S389874.1	-1	Exon2	1418	1188	32	48
	AT1G79520.1	MTP9	AWOK01S389874.1	-1	Exon2	3950	3649	52	48
	AT1G79520.1	MTP9	AWOK01S389874.1	-1	Exon3	1056	715	72	56
AtMTP10	AT1G16310.1	MTP10	AWOK01S446826.1	-1	Exon1	4757	4668	76	68
	AT1G16310.1	MTP10	AWOK01S446826.1	-1	Exon2	4317	4072	64	72
	AT1G16310.1	MTP10	AWOK01S446826.1	-1	Exon3	3774	3721	83	83
	AT1G16310.1	MTP10	AWOK01S446826.1	-1	Exon4	2842	2636	73	81
	AT1G16310.1	MTP10	AWOK01S446826.1	-1	Exon5	2410	2247	76	80
AtMTP11	AT2G39450.1	MTP11	AWOK01S446826.1	-1	Exon1	4324	4072	52	72
	AT2G39450.1	MTP11	AWOK01S446826.1	-1	Exon2	3774	3653	68	20
	AT2G39450.1	MTP11	AWOK01S446826.1	-1	Exon3	2858	2636	48	60
	AT2G39450.1	MTP11	AWOK01S446826.1	-1	Exon4	2410	2241	60	72
AtMTP8	AT3G58060.1	MTP8	AWOK01S446826.1	-1	Exon1	4317	4072	28	64
	AT3G58060.1	MTP8	AWOK01S446826.1	-1	Exon2	2833	2636	44	72
	AT3G58060.1	MTP8	AWOK01S446826.1	-1	Exon3	2410	2223	56	60
AtMTP9	AT1G79520.1	MTP9	AWOK01S446826.1	-1	Exon1	5678	5668	72	72
	AT1G79520.2	MTP9	AWOK01S446826.1	-1	Exon1	5773	5755	57	57
	AT1G79520.2	MTP9	AWOK01S446826.1	-1	Exon2	4712	4668	53	53
	AT1G79520.1	MTP9	AWOK01S446826.1	-1	Exon2	4780	4668	70	78
	AT1G79520.1	MTP9	AWOK01S446826.1	-1	Exon3	4317	4072	68	74
	AT1G79520.1	MTP9	AWOK01S446826.1	-1	Exon4	3774	3718	78	78
	AT1G79520.2	MTP9	AWOK01S446826.1	-1	Exon5	2862	2636	56	72
	AT1G79520.1	MTP9	AWOK01S446826.1	-1	Exon6	2410	2244	80	80
AtMTP10	AT1G16310.1	MTP10	AWOK01S471929.1	-1	Exon1	2998	2985	62	62
	AT1G16310.1	MTP10	AWOK01S471929.1	-1	Exon2	2436	2324	77	73
	AT1G16310.1	MTP10	AWOK01S471929.1	-1	Exon3	2242	1997	72	78
	AT1G16310.1	MTP10	AWOK01S471929.1	-1	Exon4	1837	1757	76	72
	AT1G16310.1	MTP10	AWOK01S471929.1	-1	Exon5	1313	1107	78	81
	AT1G16310.1	MTP10	AWOK01S471929.1	-1	Exon6	992	825	76	92
	AT1G16310.1	MTP10	AWOK01S471929.1	-1	Exon7	426	401	61	61
AtMTP11	AT2G39450.1	MTP11	AWOK01S471929.1	-1	Exon1	2447	2335	36	52
	AT2G39450.1	MTP11	AWOK01S471929.1	-1	Exon2	2129	1997	84	72
	AT2G39450.1	MTP11	AWOK01S471929.1	-1	Exon3	1837	1746	68	56
	AT2G39450.1	MTP11	AWOK01S471929.1	-1	Exon4	1329	1107	52	52
	AT2G39450.1	MTP11	AWOK01S471929.1	-1	Exon5	992	806	60	80
AtMTP8	AT3G58060.1	MTP8	AWOK01S471929.1	-1	Exon1	2157	1997	60	64
	AT3G58060.1	MTP8	AWOK01S471929.1	-1	Exon2	1837	1758	64	60
	AT3G58060.1	MTP8	AWOK01S471929.1	-1	Exon3	1341	1107	28	72
	AT3G58060.1	MTP8	AWOK01S471929.1	-1	Exon4	992	819	56	56
AtMTP9	AT1G79520.1	MTP9	AWOK01S471929.1	-1	Exon1	2436	2324	68	68
	AT1G79520.2	MTP9	AWOK01S471929.1	-1	Exon1	2846	2788	42	42
	AT1G79520.1	MTP9	AWOK01S471929.1	-1	Exon2	2154	1997	88	64
	AT1G79520.2	MTP9	AWOK01S471929.1	-1	Exon2	2436	2324	68	68
	AT1G79520.1	MTP9	AWOK01S471929.1	-1	Exon3	1837	1757	72	68
	AT1G79520.2	MTP9	AWOK01S471929.1	-1	Exon3	2197	1997	72	64
	AT1G79520.1	MTP9	AWOK01S471929.1	-1	Exon4	1313	1107	74	77
	AT1G79520.2	MTP9	AWOK01S471929.1	-1	Exon4	1837	1757	72	68
	AT1G79520.1	MTP9	AWOK01S471929.1	-1	Exon5	992	821	80	84
	AT1G79520.2	MTP9	AWOK01S471929.1	-1	Exon5	1313	1107	74	77
	AT1G79520.2	MTP9	AWOK01S471929.1	-1	Exon6	992	821	80	84
AtMTP10	AT1G16310.1	MTP10	AWOK01S486801.1	1	Exon1	2612	2624	53	53
	AT1G16310.1	MTP10	AWOK01S486801.1	1	Exon2	4280	4387	76	68
	AT1G16310.1	MTP10	AWOK01S486801.1	1	Exon3	5583	5828	76	74
	AT1G16310.1	MTP10	AWOK01S486801.1	1	Exon4	6962	7042	73	70
	AT1G16310.1	MTP10	AWOK01S486801.1	1	Exon5	7632	7862	73	69
	AT1G16310.1	MTP10	AWOK01S486801.1	1	Exon6	10364	10382	63	63
AtMTP11	AT2G39450.1	MTP11	AWOK01S486801.1	1	Exon1	5583	5834	60	60
	AT2G39450.1	MTP11	AWOK01S486801.1	1	Exon1	6973	7042	58	58
	AT2G39450.1	MTP11	AWOK01S486801.1	1	Exon2	7629	7866	48	44
AtMTP8	AT3G58060.1	MTP8	AWOK01S486801.1	1	Exon1	5607	5832	40	60
	AT3G58060.1	MTP8	AWOK01S486801.1	1	Exon1	6940	7041	52	56
	AT3G58060.1	MTP8	AWOK01S486801.1	1	Exon2	7628	7862	20	68
AtMTP9	AT1G79520.1	MTP9	AWOK01S486801.1	1	Exon1	4271	4383	72	72
	AT1G79520.1	MTP9	AWOK01S486801.1	1	Exon2	5583	5828	73	74
	AT1G79520.1	MTP9	AWOK01S486801.1	1	Exon3	6962	7042	74	74
	AT1G79520.1	MTP9	AWOK01S486801.1	1	Exon4	7632	7866	60	76
	AT1G79520.2	MTP9	AWOK01S486801.1	1	Exon5	10181	10197	88	88
	AT1G79520.1	MTP9	AWOK01S486801.1	1	Exon5	10394	10407	64	64
	AT1G79520.2	MTP9	AWOK01S486801.1	1	Exon6	10373	10385	69	69
AtMTP6	AT2G47830.2	MTP6	AWOK01S500825.1	1	Exon1	12925	12947	60	60
	AT2G47830.1	MTP6	AWOK01S500825.1	1	Exon1	14051	14236	60	81
	AT2G47830.2	MTP6	AWOK01S500825.1	1	Exon2	14039	14236	57	81
	AT2G47830.1	MTP6	AWOK01S500825.1	1	Exon2	14462	14489	30	30
	AT2G47830.1	MTP6	AWOK01S500825.1	1	Exon3	14857	14926	81	81
	AT2G47830.1	MTP6	AWOK01S500825.1	1	Exon4	15457	15551	76	76
	AT2G47830.1	MTP6	AWOK01S500825.1	1	Exon5	15694	15791	78	74
	AT2G47830.1	MTP6	AWOK01S500825.1	1	Exon6	15861	15897	38	38
	AT2G47830.1	MTP6	AWOK01S500825.1	1	Exon7	15942	15977	30	30
	AT2G47830.2	MTP6	AWOK01S500825.1	1	Exon8	16540	16655	73	77
AtMTP5	AT3G12100.1	MTP5	AWOK01S512642.1	1	Exon1	3244	3319	92	96
	AT3G12100.2	MTP5	AWOK01S512642.1	1	Exon1	3244	3319	92	96
AtMTP7	AT1G51610.1	MTP7	AWOK01S615373.1	1	Exon1	1	37	83	83
	AT1G51610.1	MTP7	AWOK01S615373.1	1	Exon2	134	191	67	67
	AT1G51610.1	MTP7	AWOK01S615373.1	1	Exon3	300	409	74	84
	AT1G51610.1	MTP7	AWOK01S626512.1	-1	Exon1	466	365	84	72
	AT1G51610.1	MTP7	AWOK01S626512.1	-1	Exon2	289	217	91	91
AtMTP10	AT1G16310.1	MTP10	AWOK01S639178.1	-1	Exon1	1140	979	36	40
	AT1G16310.1	MTP10	AWOK01S639178.1	-1	Exon2	766	550	60	68
AtMTP11	AT2G39450.1	MTP11	AWOK01S639178.1	-1	Exon1	1140	979	32	40
	AT2G39450.1	MTP11	AWOK01S639178.1	-1	Exon2	766	564	76	72
AtMTP8	AT3G58060.1	MTP8	AWOK01S639178.1	-1	Exon1	1210	979	52	60
	AT3G58060.1	MTP8	AWOK01S639178.1	-1	Exon2	766	553	82	74
	AT3G58060.1	MTP8	AWOK01S639178.1	-1	Exon3	39	1	56	56
AtMTP9	AT1G79520.2	MTP9	AWOK01S639178.1	-1	Exon1	1148	979	28	44
	AT1G79520.1	MTP9	AWOK01S639178.1	-1	Exon2	766	551	64	68
	AT1G79520.1	MTP9	AWOK01S639178.1	-1	Exon3	37	1	30	30
AtMTP10	AT1G16310.1	MTP10	AWOK01S640727.1	1	Exon1	98	178	80	76
	AT1G16310.1	MTP10	AWOK01S640727.1	1	Exon2	791	998	88	76
	AT1G16310.1	MTP10	AWOK01S640727.1	1	Exon3	1789	1998	66	84
AtMTP11	AT2G39450.1	MTP11	AWOK01S640727.1	1	Exon1	109	178	58	58
	AT2G39450.1	MTP11	AWOK01S640727.1	1	Exon2	899	998	52	48
	AT2G39450.1	MTP11	AWOK01S640727.1	1	Exon3	1789	1998	60	88
AtMTP8	AT3G58060.1	MTP8	AWOK01S640727.1	1	Exon1	76	177	52	56
	AT3G58060.1	MTP8	AWOK01S640727.1	1	Exon2	879	998	76	68
	AT3G58060.1	MTP8	AWOK01S640727.1	1	Exon3	1789	1998	56	84
AtMTP9	AT1G79520.1	MTP9	AWOK01S640727.1	1	Exon1	97	178	76	74
	AT1G79520.2	MTP9	AWOK01S640727.1	1	Exon2	836	998	84	80
	AT1G79520.1	MTP9	AWOK01S640727.1	1	Exon3	1789	1998	69	86
AtMTP10	AT1G16310.1	MTP10	AWOK01S642436.1	1	Exon1	168	363	36	60
	AT1G16310.1	MTP10	AWOK01S642436.1	1	Exon2	445	595	72	56
	AT1G16310.1	MTP10	AWOK01S642436.1	1	Exon3	1065	1195	44	68
	AT1G16310.1	MTP10	AWOK01S642436.1	1	Exon4	1323	1475	76	64
AtMTP11	AT2G39450.1	MTP11	AWOK01S642436.1	1	Exon1	445	595	52	72
	AT2G39450.1	MTP11	AWOK01S642436.1	1	Exon2	950	1010	30	30
	AT2G39450.1	MTP11	AWOK01S642436.1	1	Exon3	1065	1195	60	60
	AT2G39450.1	MTP11	AWOK01S642436.1	1	Exon4	1323	1481	68	60
AtMTP8	AT3G58060.1	MTP8	AWOK01S642436.1	1	Exon1	213	363	61	73
	AT3G58060.1	MTP8	AWOK01S642436.1	1	Exon2	445	595	76	72
	AT3G58060.1	MTP8	AWOK01S642436.1	1	Exon3	1065	1195	68	68
	AT3G58060.1	MTP8	AWOK01S642436.1	1	Exon4	1323	1496	92	76
AtMTP9	AT1G79520.2	MTP9	AWOK01S642436.1	1	Exon1	168	363	24	72
	AT1G79520.1	MTP9	AWOK01S642436.1	1	Exon2	445	595	72	60
	AT1G79520.1	MTP9	AWOK01S642436.1	1	Exon3	1065	1195	44	64
	AT1G79520.1	MTP9	AWOK01S642436.1	1	Exon4	1323	1478	76	64

## Sheet: (E) MRP
A. thaliana gene (used as a query)	A. thaliana ortholog	Identified N. tabaccum homologous sequence (putative gene name)	N. tabaccum scaffold	orientation	exon nr	start	end	confidence 1	confidence 2
AtMRP1	AT1G30400.1	MRP1	AWOK01S205969.1	1	Exon1	2636	2765	68	76
	AT1G30400.1	MRP1	AWOK01S205969.1	1	Exon2	4941	5042	68	73
	AT1G30400.1	MRP1	AWOK01S205969.1	1	Exon3	5190	5270	72	76
	AT1G30400.1	MRP1	AWOK01S205969.1	1	Exon4	5394	5418	92	92
	AT1G30400.1	MRP1	AWOK01S205969.1	1	Exon5	6511	6564	77	77
	AT1G30400.1	MRP1	AWOK01S205969.1	1	Exon6	6889	6971	32	28
	AT1G30400.1	MRP1	AWOK01S205969.1	1	Exon7	7055	7093	30	30
	AT1G30400.1	MRP1	AWOK01S205969.1	1	Exon8	7597	7662	81	81
	AT1G30400.1	MRP1	AWOK01S205969.1	1	Exon9	8158	8232	77	77
	AT1G30400.1	MRP1	AWOK01S205969.1	1	Exon10	9107	9214	74	72
	AT1G30400.1	MRP1	AWOK01S205969.1	1	Exon11	10913	11047	74	70
	AT1G30400.1	MRP1	AWOK01S205969.1	1	Exon12	11972	12023	38	38
	AT1G30400.1	MRP1	AWOK01S205969.1	1	Exon13	12078	12184	78	82
	AT1G30400.1	MRP1	AWOK01S205969.1	1	Exon14	12274	12367	70	73
	AT1G30400.1	MRP1	AWOK01S205969.1	1	Exon15	12772	12897	80	96
	AT1G30400.1	MRP1	AWOK01S205969.1	1	Exon16	16058	16083	65	65
	AT1G30400.1	MRP1	AWOK01S205969.1	1	Exon17	16315	16331	82	82
	AT1G30400.1	MRP1	AWOK01S205969.1	1	Exon18	17100	17131	36	36
	AT1G30400.1	MRP1	AWOK01S205969.1	1	Exon19	18094	18294	73	76
	AT1G30400.1	MRP1	AWOK01S205969.1	1	Exon20	18436	18510	64	64
	AT1G30400.1	MRP1	AWOK01S205969.1	1	Exon21	18651	18803	76	74
	AT1G30400.1	MRP1	AWOK01S205969.1	1	Exon22	18990	19366	72	76
	AT1G30400.1	MRP1	AWOK01S205969.1	1	Exon23	20556	20736	52	44
	AT1G30400.1	MRP1	AWOK01S205969.1	1	Exon24	20909	21226	74	76
	AT1G30400.1	MRP1	AWOK01S205969.1	1	Exon25	21570	21583	57	57
	AT1G30400.1	MRP1	AWOK01S205969.1	1	Exon26	21708	22464	70	76
	AT1G30400.1	MRP1	AWOK01S205969.1	1	Exon27	23364	23404	35	35
	AT1G30400.1	MRP1	AWOK01S205969.1	1	Exon28	24070	24191	78	72
	AT1G30400.1	MRP1	AWOK01S205969.1	1	Exon29	25049	25294	77	80
	AT1G30400.1	MRP1	AWOK01S205969.1	1	Exon30	25479	25899	70	68
	AT1G30400.1	MRP1	AWOK01S205969.1	1	Exon31	26038	26049	58	58
	AT1G30400.1	MRP1	AWOK01S205969.1	1	Exon32	26228	26239	66	66
	AT1G30400.1	MRP1	AWOK01S205969.1	1	Exon33	26481	26581	58	58
	AT1G30400.1	MRP1	AWOK01S205969.1	1	Exon34	27458	27547	52	52
	AT1G30400.1	MRP1	AWOK01S069080.1	1	Exon1	435	617	56	44
	AT1G30400.1	MRP1	AWOK01S069080.1	1	Exon2	790	1107	77	76
	AT1G30400.1	MRP1	AWOK01S069080.1	1	Exon3	1588	2344	69	76
	AT1G30400.1	MRP1	AWOK01S069080.1	1	Exon4	3840	3961	78	72
	AT1G30400.1	MRP1	AWOK01S069080.1	1	Exon5	5202	5447	77	80
	AT1G30400.1	MRP1	AWOK01S069080.1	1	Exon6	5631	6051	70	68
	AT1G30400.1	MRP1	AWOK01S069080.1	1	Exon7	6642	6742	58	58
	AT1G30400.1	MRP1	AWOK01S069080.1	1	Exon8	7398	7426	76	76
	AT1G30400.1	MRP1	AWOK01S069080.1	1	Exon9	7821	7838	61	61
	AT1G30400.1	MRP1	AWOK01S135335.1	1	Exon1	20658	20672	66	66
	AT1G30400.1	MRP1	AWOK01S135335.1	1	Exon2	21664	21794	74	74
	AT1G30400.1	MRP1	AWOK01S135335.1	1	Exon3	22609	23374	70	73
	AT1G30400.1	MRP1	AWOK01S135335.1	1	Exon4	23681	23730	55	55
	AT1G30400.1	MRP1	AWOK01S135335.1	-1	Exon1	23730	23680	56	56
	AT1G30400.1	MRP1	AWOK01S135335.1	-1	Exon2	23372	22607	76	64
	AT1G30400.1	MRP1	AWOK01S135335.1	-1	Exon3	21792	21671	74	74
	AT1G30400.1	MRP1	AWOK01S135335.1	-1	Exon4	19998	19753	73	69
	AT1G30400.1	MRP1	AWOK01S135335.1	-1	Exon5	19652	19243	62	62
	AT1G30400.1	MRP1	AWOK01S135335.1	-1	Exon6	19019	18986	61	61
	AT1G30400.1	MRP1	AWOK01S438372.1	-1	Exon1	17791	17043	74	70
	AT1G30400.1	MRP1	AWOK01S438372.1	-1	Exon2	16226	16107	92	80
	AT1G30400.1	MRP1	AWOK01S438372.1	-1	Exon3	15341	15287	31	31
	AT1G30400.1	MRP1	AWOK01S438372.1	-1	Exon4	13535	13290	80	76
	AT1G30400.1	MRP1	AWOK01S438372.1	-1	Exon5	13189	12782	61	64
	AT1G30400.1	MRP1	AWOK01S348319.1	1	Exon1	3562	4377	24	56
	AT1G30400.1	MRP1	AWOK01S348319.1	1	Exon2	4465	4543	40	36
	AT1G30400.1	MRP1	AWOK01S348319.1	1	Exon3	4645	5244	24	52
	AT1G30400.1	MRP1	AWOK01S348319.1	1	Exon4	6354	6886	24	56
	AT1G30400.1	MRP1	AWOK01S348319.1	1	Exon5	7110	7173	33	33
	AT1G30400.1	MRP1	AWOK01S348319.1	1	Exon6	7292	7525	60	52
	AT1G30400.1	MRP1	AWOK01S348319.1	1	Exon7	7730	7767	38	38
	AT1G30400.1	MRP1	AWOK01S348319.1	1	Exon8	7798	7884	44	40
	AT1G30400.1	MRP1	AWOK01S072858.1	1	Exon1	26608	26733	60	48
	AT1G30400.1	MRP1	AWOK01S072858.1	1	Exon2	26861	26947	28	36
	AT1G30400.1	MRP1	AWOK01S072858.1	1	Exon3	27668	28201	20	68
	AT1G30400.1	MRP1	AWOK01S072858.1	1	Exon4	29203	29294	36	32
	AT1G30400.1	MRP1	AWOK01S072858.1	1	Exon5	30009	30102	36	44
	AT1G30400.1	MRP1	AWOK01S072858.1	1	Exon6	30586	30649	33	33
	AT1G30400.1	MRP1	AWOK01S072858.1	1	Exon7	30760	30999	64	52
	AT1G30400.1	MRP1	AWOK01S072858.1	1	Exon8	31100	31175	32	32
	AT1G30400.1	MRP1	AWOK01S200231.1	1	Exon1	33181	33501	60	40
	AT1G30400.1	MRP1	AWOK01S200231.1	1	Exon2	33656	33742	40	48
	AT1G30400.1	MRP1	AWOK01S200231.1	1	Exon3	33818	34444	32	60
	AT1G30400.1	MRP1	AWOK01S200231.1	1	Exon4	35458	35763	44	52
	AT1G30400.1	MRP1	AWOK01S200231.1	1	Exon5	35836	36144	48	64
	AT1G30400.1	MRP1	AWOK01S433794.1	-1	Exon1	2605	1698	40	48
	AT1G30400.1	MRP1	AWOK01S433794.1	-1	Exon2	1614	1528	36	40
	AT1G30400.1	MRP1	AWOK01S433794.1	-1	Exon3	1446	814	28	56
	AT1G30400.1	MRP1	AWOK01S055307.1	1	Exon1	19547	19849	56	52
	AT1G30400.1	MRP1	AWOK01S055307.1	1	Exon2	19984	20070	32	40
	AT1G30400.1	MRP1	AWOK01S055307.1	1	Exon3	20465	21109	28	60
	AT1G30400.1	MRP1	AWOK01S055307.1	1	Exon4	22326	22540	24	48
	AT1G30400.1	MRP1	AWOK01S055307.1	1	Exon5	22686	22991	32	56
	AT1G30400.1	MRP1	AWOK01S055307.1	1	Exon6	23699	23938	64	48
	AT1G30400.1	MRP1	AWOK01S055307.1	1	Exon7	24043	24118	36	36
	AT1G30400.1	MRP1	AWOK01S146160.1	1	Exon1	8456	9120	24	44
	AT1G30400.1	MRP1	AWOK01S146160.1	1	Exon2	9198	9518	56	52
	AT1G30400.1	MRP1	AWOK01S146160.1	1	Exon3	9617	9703	44	52
	AT1G30400.1	MRP1	AWOK01S146160.1	1	Exon4	9792	10406	32	48
	AT1G30400.1	MRP1	AWOK01S146160.1	1	Exon5	12416	12630	40	44
	AT1G30400.1	MRP1	AWOK01S146160.1	1	Exon6	12776	13081	44	44
	AT1G30400.1	MRP1	AWOK01S146160.1	1	Exon7	13167	13230	42	42
	AT1G30400.1	MRP1	AWOK01S146160.1	1	Exon8	13340	13581	56	56
	AT1G30400.1	MRP1	AWOK01S489317.1	-1	Exon1	5589	4360	20	40
	AT1G30400.1	MRP1	AWOK01S489317.1	-1	Exon2	4242	3922	56	44
	AT1G30400.1	MRP1	AWOK01S489317.1	-1	Exon3	3848	3785	31	31
	AT1G30400.1	MRP1	AWOK01S489317.1	-1	Exon4	3604	3017	28	52
	AT1G30400.1	MRP1	AWOK01S489317.1	-1	Exon5	2300	2074	32	52
	AT1G30400.1	MRP1	AWOK01S489317.1	-1	Exon6	1994	1689	48	72
	AT1G30400.1	MRP1	AWOK01S489317.1	-1	Exon7	1437	1186	56	48
	AT1G30400.1	MRP1	AWOK01S250584.1	1	Exon1	21322	21357	41	41
	AT1G30400.1	MRP1	AWOK01S250584.1	1	Exon2	22051	23581	28	44
	AT1G30400.1	MRP1	AWOK01S250584.1	1	Exon3	23663	23983	60	44
	AT1G30400.1	MRP1	AWOK01S250584.1	1	Exon4	24140	24226	40	48
	AT1G30400.1	MRP1	AWOK01S250584.1	1	Exon5	24312	24950	32	56
	AT1G30400.1	MRP1	AWOK01S250584.1	1	Exon6	25972	26277	44	52
	AT1G30400.1	MRP1	AWOK01S250584.1	1	Exon7	26365	26672	48	64
	AT1G30400.1	MRP1	AWOK01S250584.1	1	Exon8	27178	27203	30	30
	AT1G30400.1	MRP1	AWOK01S288208.1	1	Exon1	4120	5041	36	40
	AT1G30400.1	MRP1	AWOK01S288208.1	1	Exon2	5204	5524	44	48
	AT1G30400.1	MRP1	AWOK01S288208.1	1	Exon3	5597	5683	36	44
	AT1G30400.1	MRP1	AWOK01S288208.1	1	Exon4	7400	7632	40	36
	AT1G30400.1	MRP1	AWOK01S288208.1	1	Exon5	7709	8014	36	52
	AT1G30400.1	MRP1	AWOK01S288208.1	1	Exon6	8272	8298	40	40
	AT1G30400.1	MRP1	AWOK01S296820.1	-1	Exon1	10597	10391	44	20
	AT1G30400.1	MRP1	AWOK01S296820.1	-1	Exon2	10186	9483	24	48
	AT1G30400.1	MRP1	AWOK01S296820.1	-1	Exon3	9405	9085	60	52
	AT1G30400.1	MRP1	AWOK01S296820.1	-1	Exon4	8986	8900	44	52
	AT1G30400.1	MRP1	AWOK01S296820.1	-1	Exon5	8811	8197	32	48
	AT1G30400.1	MRP1	AWOK01S296820.1	-1	Exon6	7237	7023	40	44
	AT1G30400.1	MRP1	AWOK01S296820.1	-1	Exon7	6815	6510	44	48
	AT1G30400.1	MRP1	AWOK01S296820.1	-1	Exon8	6393	6330	42	42
	AT1G30400.1	MRP1	AWOK01S296820.1	-1	Exon9	6237	5998	60	44
	AT1G30400.1	MRP1	AWOK01S296820.1	-1	Exon10	5896	5830	30	30
	AT1G30400.1	MRP1	AWOK01S296820.1	-1	Exon11	5682	5629	36	36
	AT1G30400.1	MRP1	AWOK01S246455.1	-1	Exon1	1528	1	48	40
	AT1G30400.1	MRP1	AWOK01S009203.1	-1	Exon1	14452	14414	30	30
	AT1G30400.1	MRP1	AWOK01S009203.1	-1	Exon2	12004	11417	24	52
	AT1G30400.1	MRP1	AWOK01S009203.1	-1	Exon3	10673	10447	32	52
	AT1G30400.1	MRP1	AWOK01S009203.1	-1	Exon4	10367	10062	52	68
	AT1G30400.1	MRP1	AWOK01S009203.1	-1	Exon5	9793	9578	56	52
	AT1G30400.1	MRP1	AWOK01S024680.1	-1	Exon1	17273	16952	44	48
	AT1G30400.1	MRP1	AWOK01S024680.1	-1	Exon2	16831	16745	28	36
	AT1G30400.1	MRP1	AWOK01S024680.1	-1	Exon3	16233	15700	20	68
	AT1G30400.1	MRP1	AWOK01S024680.1	-1	Exon4	13870	13565	36	60
	AT1G30400.1	MRP1	AWOK01S024680.1	-1	Exon5	13295	13232	33	33
	AT1G30400.1	MRP1	AWOK01S024680.1	-1	Exon6	13121	12895	64	52
	AT1G30400.1	MRP1	AWOK01S024680.1	-1	Exon7	12781	12706	32	32
	AT1G30400.1	MRP1	AWOK01S348199.1	1	Exon1	18649	18825	52	64
	AT1G30400.1	MRP1	AWOK01S348199.1	1	Exon2	19032	19172	56	68
	AT1G30400.1	MRP1	AWOK01S348199.1	1	Exon3	19655	19732	48	48
	AT1G30400.1	MRP1	AWOK01S348199.1	1	Exon4	21973	22111	65	73
	AT1G30400.1	MRP1	AWOK01S348199.1	1	Exon5	23902	24003	68	73
	AT1G30400.1	MRP1	AWOK01S348199.1	1	Exon6	24151	24231	72	76
	AT1G30400.1	MRP1	AWOK01S348199.1	1	Exon7	24355	24379	88	88
	AT1G30400.1	MRP1	AWOK01S348199.1	1	Exon8	25475	25531	71	71
	AT1G30400.1	MRP1	AWOK01S348199.1	1	Exon9	26564	26629	81	81
	AT1G30400.1	MRP1	AWOK01S348199.1	1	Exon10	27207	27281	77	77
	AT1G30400.1	MRP1	AWOK01S348199.1	1	Exon11	28153	28260	74	70
	AT1G30400.1	MRP1	AWOK01S348199.1	1	Exon12	29905	30039	74	70
	AT1G30400.1	MRP1	AWOK01S348199.1	1	Exon13	31072	31178	88	100
	AT1G30400.1	MRP1	AWOK01S348199.1	1	Exon14	31273	31361	72	72
	AT1G30400.1	MRP1	AWOK01S348199.1	1	Exon15	31716	31883	77	69
	AT1G30400.1	MRP1	AWOK01S348199.1	1	Exon16	33002	33142	68	77
	AT1G30400.1	MRP1	AWOK01S348199.1	1	Exon17	34949	35062	80	92
	AT1G30400.1	MRP1	AWOK01S348199.1	1	Exon18	35268	35366	73	70
	AT1G30400.1	MRP1	AWOK01S348199.1	1	Exon19	35474	35626	76	74
	AT1G30400.1	MRP1	AWOK01S348199.1	1	Exon20	36058	36219	64	74
	AT1G30400.1	MRP1	AWOK01S348199.1	1	Exon21	37144	37155	66	66
	AT1G30400.1	MRP1	AWOK01S083414.1	-1	Exon1	11147	10243	40	44
	AT1G30400.1	MRP1	AWOK01S083414.1	-1	Exon2	10114	9794	48	48
	AT1G30400.1	MRP1	AWOK01S083414.1	-1	Exon3	9713	9627	36	44
	AT1G30400.1	MRP1	AWOK01S083414.1	-1	Exon4	8712	8635	32	36
	AT1G30400.1	MRP1	AWOK01S083414.1	-1	Exon5	7867	7736	32	48
	AT1G30400.1	MRP1	AWOK01S083414.1	-1	Exon6	5288	5077	20	44
	AT1G30400.1	MRP1	AWOK01S083414.1	-1	Exon7	3357	3052	48	56
	AT1G30400.1	MRP1	AWOK01S083414.1	-1	Exon8	2707	2468	64	56
	AT1G30400.1	MRP1	AWOK01S083414.1	-1	Exon9	2330	2261	43	43
	AT1G30400.1	MRP1	AWOK01S042428.1	1	Exon1	35325	35511	28	40
	AT1G30400.1	MRP1	AWOK01S042428.1	1	Exon2	36139	36459	60	44
	AT1G30400.1	MRP1	AWOK01S042428.1	1	Exon3	36876	36962	40	48
	AT1G30400.1	MRP1	AWOK01S042428.1	1	Exon4	37106	37726	24	60
	AT1G30400.1	MRP1	AWOK01S042428.1	1	Exon5	38561	38884	48	20
	AT1G30400.1	MRP1	AWOK01S042428.1	1	Exon6	38993	39035	33	33
	AT1G30400.1	MRP1	AWOK01S042428.1	1	Exon7	39529	39600	36	36
	AT1G30400.1	MRP1	AWOK01S042428.1	1	Exon8	39920	40225	48	52
	AT1G30400.1	MRP1	AWOK01S042428.1	1	Exon9	40432	40495	47	47
	AT1G30400.1	MRP1	AWOK01S042428.1	1	Exon10	40611	40850	52	56
	AT1G30400.1	MRP1	AWOK01S042428.1	1	Exon11	41289	41381	36	28
	AT1G30400.1	MRP1	AWOK01S003125.1	1	Exon1	19410	20267	24	44
	AT1G30400.1	MRP1	AWOK01S003125.1	1	Exon2	20429	20749	44	48
	AT1G30400.1	MRP1	AWOK01S003125.1	1	Exon3	20831	20917	32	40
	AT1G30400.1	MRP1	AWOK01S003125.1	1	Exon4	21102	21689	28	48
	AT1G30400.1	MRP1	AWOK01S003125.1	1	Exon5	22715	22941	36	36
	AT1G30400.1	MRP1	AWOK01S003125.1	1	Exon6	23017	23322	36	60
	AT1G30400.1	MRP1	AWOK01S003125.1	1	Exon7	23562	23801	60	36
	AT1G30400.1	MRP1	AWOK01S003125.1	1	Exon8	23884	23959	32	32
	AT1G30400.1	MRP1	AWOK01S115079.1	-1	Exon1	16006	15838	40	40
	AT1G30400.1	MRP1	AWOK01S115079.1	-1	Exon2	15665	15345	44	48
	AT1G30400.1	MRP1	AWOK01S115079.1	-1	Exon3	15263	15206	30	30
	AT1G30400.1	MRP1	AWOK01S115079.1	-1	Exon4	15005	14418	28	48
	AT1G30400.1	MRP1	AWOK01S115079.1	-1	Exon5	13387	13161	36	36
	AT1G30400.1	MRP1	AWOK01S115079.1	-1	Exon6	13085	12910	36	52
	AT1G30400.1	MRP1	AWOK01S115079.1	-1	Exon7	12524	12285	60	36
	AT1G30400.1	MRP1	AWOK01S115079.1	-1	Exon8	12202	12132	33	33
	AT1G30400.1	MRP1	AWOK01S144215.1	1	Exon1	7459	8834	40	32
	AT1G30400.1	MRP1	AWOK01S144215.1	1	Exon2	8996	9309	52	44
	AT1G30400.1	MRP1	AWOK01S144215.1	1	Exon3	9384	9470	36	40
	AT1G30400.1	MRP1	AWOK01S144215.1	1	Exon1	12940	12973	36	36
	AT1G30400.1	MRP1	AWOK01S144215.1	1	Exon2	13551	13936	36	52
	AT1G30400.1	MRP1	AWOK01S144215.1	1	Exon3	16245	16471	36	40
	AT1G30400.1	MRP1	AWOK01S144215.1	1	Exon4	16544	16849	48	60
	AT1G30400.1	MRP1	AWOK01S144215.1	1	Exon5	17092	17331	60	40
	AT1G30400.1	MRP1	AWOK01S144215.1	1	Exon6	17438	17508	33	33
	AT1G30400.1	MRP1	AWOK01S481893.1	-1	Exon1	13929	13857	80	80
	AT1G30400.1	MRP1	AWOK01S481893.1	-1	Exon2	13087	12980	68	68
	AT1G30400.1	MRP1	AWOK01S481893.1	-1	Exon3	12079	11968	72	76
	AT1G30400.1	MRP1	AWOK01S481893.1	-1	Exon4	10154	10066	64	64
	AT1G30400.1	MRP1	AWOK01S481893.1	-1	Exon5	9964	9871	70	74
	AT1G30400.1	MRP1	AWOK01S481893.1	-1	Exon6	9414	9297	80	76
	AT1G30400.1	MRP1	AWOK01S481893.1	-1	Exon7	7128	6988	70	74
	AT1G30400.1	MRP1	AWOK01S481893.1	-1	Exon8	4768	4574	69	70
	AT1G30400.1	MRP1	AWOK01S481893.1	-1	Exon9	4414	4316	65	64
	AT1G30400.1	MRP1	AWOK01S481893.1	-1	Exon10	4200	4048	73	74
	AT1G30400.1	MRP1	AWOK01S481893.1	-1	Exon11	1916	1537	72	70
	AT1G30400.1	MRP1	AWOK01S481893.1	-1	Exon12	642	462	52	48
	AT1G30400.1	MRP1	AWOK01S481893.1	-1	Exon13	88	66	73	73
	AT1G30400.1	MRP1	AWOK01S453903.1	-1	Exon1	7443	6529	48	44
	AT1G30400.1	MRP1	AWOK01S453903.1	-1	Exon2	6400	6080	48	48
	AT1G30400.1	MRP1	AWOK01S453903.1	-1	Exon3	5999	5913	36	44
	AT1G30400.1	MRP1	AWOK01S453903.1	-1	Exon4	5008	4931	32	36
	AT1G30400.1	MRP1	AWOK01S453903.1	-1	Exon5	4748	4298	28	48
	AT1G30400.1	MRP1	AWOK01S453903.1	-1	Exon6	4194	4063	32	48
	AT1G30400.1	MRP1	AWOK01S453903.1	-1	Exon7	2943	2680	40	32
	AT1G30400.1	MRP1	AWOK01S453903.1	-1	Exon8	2456	2418	30	30
	AT1G30400.1	MRP1	AWOK01S453903.1	-1	Exon9	2192	1981	20	40
	AT1G30400.1	MRP1	AWOK01S453903.1	-1	Exon10	1288	983	48	56
	AT1G30400.1	MRP1	AWOK01S453903.1	-1	Exon11	596	353	64	60
	AT1G30400.1	MRP1	AWOK01S006874.1	-1	Exon1	13570	12109	20	40
	AT1G30400.1	MRP1	AWOK01S006874.1	-1	Exon2	11707	11387	44	44
	AT1G30400.1	MRP1	AWOK01S006874.1	-1	Exon3	11289	11217	32	32
	AT1G30400.1	MRP1	AWOK01S006874.1	-1	Exon4	10937	10350	32	44
	AT1G30400.1	MRP1	AWOK01S006874.1	-1	Exon5	9218	8913	44	56
	AT1G30400.1	MRP1	AWOK01S006874.1	-1	Exon6	8658	8419	56	40
	AT1G30400.1	MRP1	AWOK01S006874.1	-1	Exon7	8323	8248	36	36
	AT1G30400.1	MRP1	AWOK01S315685.1	1	Exon1	304	517	20	40
	AT1G30400.1	MRP1	AWOK01S315685.1	1	Exon2	607	927	48	44
	AT1G30400.1	MRP1	AWOK01S315685.1	1	Exon3	1027	1113	40	48
	AT1G30400.1	MRP1	AWOK01S315685.1	1	Exon4	1320	1907	32	44
	AT1G30400.1	MRP1	AWOK01S315685.1	1	Exon5	2293	2534	32	28
	AT1G30400.1	MRP1	AWOK01S315685.1	1	Exon6	2972	3277	48	52
	AT1G30400.1	MRP1	AWOK01S315685.1	1	Exon7	3527	3766	56	40
	AT1G30400.1	MRP1	AWOK01S315685.1	1	Exon8	4086	4172	32	28
	AT1G30400.1	MRP1	AWOK01S509989.1	1	Exon1	1	597	20	56
	AT1G30400.1	MRP1	AWOK01S509989.1	1	Exon2	688	763	36	32
	AT1G30400.1	MRP1	AWOK01S446638.1	1	Exon1	1017	1549	24	60
	AT1G30400.1	MRP1	AWOK01S446638.1	1	Exon2	1762	1825	33	33
	AT1G30400.1	MRP1	AWOK01S446638.1	1	Exon3	1946	2179	60	52
	AT1G30400.1	MRP1	AWOK01S446638.1	1	Exon4	2541	2618	44	48
	AT1G30400.1	MRP1	AWOK01S364436.1	-1	Exon1	13510	12906	36	40
	AT1G30400.1	MRP1	AWOK01S364436.1	-1	Exon2	12748	12428	44	48
	AT1G30400.1	MRP1	AWOK01S364436.1	-1	Exon3	12355	12269	36	44
	AT1G30400.1	MRP1	AWOK01S364436.1	-1	Exon4	12083	11499	24	52
	AT1G30400.1	MRP1	AWOK01S364436.1	-1	Exon5	10970	10715	24	44
	AT1G30400.1	MRP1	AWOK01S364436.1	-1	Exon6	10239	9934	32	56
	AT1G30400.1	MRP1	AWOK01S364436.1	-1	Exon7	9654	9369	52	32
	AT1G30400.1	MRP1	AWOK01S166439.1	-1	Exon1	6034	5728	40	28
	AT1G30400.1	MRP1	AWOK01S166439.1	-1	Exon2	5625	5330	40	36
	AT1G30400.1	MRP1	AWOK01S166439.1	-1	Exon1	3535	3245	48	36
	AT1G30400.1	MRP1	AWOK01S615427.1	1	Exon1	1	290	77	74
	AT1G30400.1	MRP1	AWOK01S246861.1	1	Exon1	1	209	48	48
	AT1G30400.1	MRP1	AWOK01S246861.1	1	Exon2	293	379	32	36
	AT1G30400.1	MRP1	AWOK01S246861.1	1	Exon3	462	1094	28	56
	AT1G30400.1	MRP1	AWOK01S246861.1	1	Exon4	1899	2113	20	52
	AT1G30400.1	MRP1	AWOK01S246861.1	1	Exon5	2194	2499	36	56
	AT1G30400.1	MRP1	AWOK01S246861.1	1	Exon6	2744	2785	66	66
	AT1G30400.1	MRP1	AWOK01S246861.1	1	Exon7	3066	3141	36	36
	AT1G30400.1	MRP1	AWOK01S633661.1	-1	Exon1	834	297	20	40
	AT1G30400.1	MRP1	AWOK01S633661.1	-1	Exon2	179	1	56	36
	AT1G30400.1	MRP1	AWOK01S619792.1	1	Exon1	1	64	36	36
	AT1G30400.1	MRP1	AWOK01S619792.1	1	Exon2	141	455	44	48
	AT1G30400.1	MRP1	AWOK01S371635.1	1	Exon1	3572	3612	69	69
	AT1G30400.1	MRP1	AWOK01S371635.1	1	Exon2	4425	4619	84	72
	AT1G30400.1	MRP1	AWOK01S371635.1	1	Exon3	4775	4873	56	56
	AT1G30400.1	MRP1	AWOK01S371635.1	1	Exon4	4988	5038	94	94
	AT1G30400.1	MRP1	AWOK01S371635.1	1	Exon5	7899	7920	72	72
	AT1G30400.1	MRP1	AWOK01S371635.1	1	Exon6	8647	9026	80	52
	AT1G30400.1	MRP1	AWOK01S189127.1	1	Exon1	12966	13270	48	24
	AT1G30400.1	MRP1	AWOK01S189127.1	1	Exon1	14621	15377	44	20
	AT1G30400.1	MRP1	AWOK01S062999.1	1	Exon1	1129	1414	40	36
	AT1G30400.1	MRP1	AWOK01S062999.1	1	Exon1	2805	3564	40	20
	AT1G30400.1	MRP1	AWOK01S233770.1	-1	Exon1	24689	24536	76	48
	AT1G30400.1	MRP1	AWOK01S233770.1	-1	Exon2	24401	24315	32	40
	AT1G30400.1	MRP1	AWOK01S233770.1	-1	Exon3	23986	23342	28	68
	AT1G30400.1	MRP1	AWOK01S233770.1	-1	Exon4	22121	21960	24	56
	AT1G30400.1	MRP1	AWOK01S233770.1	-1	Exon5	21754	21468	36	60
	AT1G30400.1	MRP1	AWOK01S233770.1	-1	Exon6	20764	20525	64	48
	AT1G30400.1	MRP1	AWOK01S233770.1	-1	Exon7	20421	20354	39	39
	AT1G30400.1	MRP1	AWOK01S639417.1	-1	Exon1	843	1	44	40
	AT1G30400.1	MRP1	AWOK01S366459.1	-1	Exon1	522	361	56	64
	AT1G30400.1	MRP1	AWOK01S366459.1	-1	Exon2	139	1	56	64
	AT1G30400.1	MRP1	AWOK01S131056.1	-1	Exon1	16823	16673	44	44
	AT1G30400.1	MRP1	AWOK01S131056.1	-1	Exon2	16239	15909	44	40
	AT1G30400.1	MRP1	AWOK01S628159.1	-1	Exon1	606	282	32	40
	AT1G30400.1	MRP1	AWOK01S628159.1	-1	Exon2	195	1	44	64
	AT1G30400.1	MRP1	AWOK01S093584.1	-1	Exon1	40159	39886	52	44
	AT1G30400.1	MRP1	AWOK01S069665.1	1	Exon1	7618	7904	52	32
	AT1G30400.1	MRP1	AWOK01S018165.1	-1	Exon1	7497	7155	36	28
	AT1G30400.1	MRP1	AWOK01S018165.1	-1	Exon1	4829	4612	36	40
	AT1G30400.1	MRP1	AWOK01S105659.1	-1	Exon1	6454	6385	70	70
	AT1G30400.1	MRP1	AWOK01S105659.1	-1	Exon2	4529	4423	64	76
	AT1G30400.1	MRP1	AWOK01S105659.1	-1	Exon3	4339	4246	80	84
	AT1G30400.1	MRP1	AWOK01S105659.1	-1	Exon4	3745	3578	80	88
	AT1G30400.1	MRP1	AWOK01S021142.1	-1	Exon1	16129	15856	44	44
	AT1G30400.1	MRP1	AWOK01S038015.1	-1	Exon1	6519	5864	44	32
	AT1G30400.1	MRP1	AWOK01S107626.1	1	Exon1	23282	23680	40	20
	AT1G30400.1	MRP1	AWOK01S195729.1	1	Exon1	28878	29153	40	28
	AT1G30400.1	MRP1	AWOK01S280648.1	-1	Exon1	10589	10260	48	52
	AT1G30400.1	MRP1	AWOK01S280648.1	-1	Exon2	6538	6366	52	52
	AT1G30400.1	MRP1	AWOK01S280648.1	-1	Exon3	2086	2028	33	33
	AT1G30400.1	MRP1	AWOK01S280648.1	-1	Exon4	1449	1296	52	36
	AT1G30400.1	MRP1	AWOK01S280648.1	-1	Exon5	1004	890	60	72
	AT1G30400.1	MRP1	AWOK01S280648.1	-1	Exon6	799	719	64	68
	AT1G30400.1	MRP1	AWOK01S280648.1	-1	Exon7	583	555	50	50
	AT1G30400.1	MRP1	AWOK01S633555.1	1	Exon1	1	165	80	44
	AT1G30400.1	MRP1	AWOK01S633555.1	1	Exon2	265	351	32	44
	AT1G30400.1	MRP1	AWOK01S633555.1	1	Exon3	557	827	32	32
	AT1G30400.1	MRP1	AWOK01S085564.1	1	Exon1	5477	5806	48	52
	AT1G30400.1	MRP1	AWOK01S085564.1	1	Exon2	9508	9686	48	52
	AT1G30400.1	MRP1	AWOK01S085564.1	1	Exon3	11346	11371	30	30
	AT1G30400.1	MRP1	AWOK01S051281.1	-1	Exon1	20257	20074	64	32
	AT1G30400.1	MRP1	AWOK01S051281.1	-1	Exon1	17309	16956	40	44
	AT1G30400.1	MRP1	AWOK01S399558.1	1	Exon1	1328	1537	52	48
	AT1G30400.1	MRP1	AWOK01S399558.1	1	Exon2	1916	2012	68	68
	AT1G30400.1	MRP1	AWOK01S642479.1	1	Exon1	922	1572	24	36
	AT1G30400.1	MRP1	AWOK01S024139.1	-1	Exon1	15735	15590	36	28
	AT1G30400.1	MRP1	AWOK01S024139.1	-1	Exon2	15499	15430	33	33
	AT1G30400.1	MRP1	AWOK01S024139.1	-1	Exon3	15090	14939	24	52
	AT1G30400.1	MRP1	AWOK01S024139.1	-1	Exon4	14211	14110	36	44
	AT1G30400.1	MRP1	AWOK01S024139.1	-1	Exon5	14038	13971	54	54
	AT1G30400.1	MRP1	AWOK01S024139.1	-1	Exon6	13739	13608	28	52
	AT1G30400.1	MRP1	AWOK01S024139.1	-1	Exon7	13511	13364	52	28
	AT1G30400.1	MRP1	AWOK01S024139.1	-1	Exon8	11782	11663	32	28
	AT1G30400.1	MRP1	AWOK01S024139.1	-1	Exon9	11150	10997	28	52
	AT1G30400.1	MRP1	AWOK01S024139.1	-1	Exon10	9884	9845	57	57
	AT1G30400.1	MRP1	AWOK01S024139.1	-1	Exon11	8310	8176	28	52
	AT1G30400.1	MRP1	AWOK01S024139.1	-1	Exon12	7423	7236	68	32
	AT1G30400.1	MRP1	AWOK01S024139.1	-1	Exon13	7078	6889	40	60
	AT1G30400.1	MRP1	AWOK01S024139.1	-1	Exon14	6810	6775	66	66
	AT1G30400.1	MRP1	AWOK01S643519.1	-1	Exon1	5273	5132	24	40
	AT1G30400.1	MRP1	AWOK01S643519.1	-1	Exon2	4700	4437	48	48
	AT1G30400.1	MRP1	AWOK01S643519.1	-1	Exon3	4126	4063	33	33
	AT1G30400.1	MRP1	AWOK01S643519.1	-1	Exon4	1785	1480	44	24
	AT1G30400.1	MRP1	AWOK01S262813.1	-1	Exon1	2255	1930	40	36
	AT1G30400.1	MRP1	AWOK01S262813.1	-1	Exon2	1093	1039	30	30
	AT1G30400.1	MRP1	AWOK01S262813.1	-1	Exon1	1012	974	38	38
	AT1G30400.1	MRP1	AWOK01S022371.1	-1	Exon1	35143	34976	36	28
	AT1G30400.1	MRP1	AWOK01S022371.1	-1	Exon2	34885	34816	33	33
	AT1G30400.1	MRP1	AWOK01S022371.1	-1	Exon3	34728	34648	36	32
	AT1G30400.1	MRP1	AWOK01S022371.1	-1	Exon4	34569	34498	37	37
	AT1G30400.1	MRP1	AWOK01S022371.1	-1	Exon5	34461	34321	28	48
	AT1G30400.1	MRP1	AWOK01S022371.1	-1	Exon6	33594	33494	36	44
	AT1G30400.1	MRP1	AWOK01S022371.1	-1	Exon7	33423	33356	54	54
	AT1G30400.1	MRP1	AWOK01S022371.1	-1	Exon8	33126	32995	28	52
	AT1G30400.1	MRP1	AWOK01S022371.1	-1	Exon9	31533	31447	28	32
	AT1G30400.1	MRP1	AWOK01S022371.1	-1	Exon10	30654	30501	28	52
	AT1G30400.1	MRP1	AWOK01S022371.1	-1	Exon11	29383	29266	64	56
	AT1G30400.1	MRP1	AWOK01S022371.1	-1	Exon12	27812	27675	28	56
	AT1G30400.1	MRP1	AWOK01S022371.1	-1	Exon13	26937	26750	72	36
	AT1G30400.1	MRP1	AWOK01S022371.1	-1	Exon14	26589	26400	44	60
	AT1G30400.1	MRP1	AWOK01S141345.1	-1	Exon1	2955	2621	24	36
	AT1G30400.1	MRP1	AWOK01S247055.1	1	Exon1	11024	11275	56	44
	AT1G30400.1	MRP1	AWOK01S124851.1	1	Exon1	34350	34613	44	40
	AT1G30400.1	MRP1	AWOK01S433671.1	-1	Exon1	1040	801	56	40
	AT1G30400.1	MRP1	AWOK01S433671.1	-1	Exon2	450	383	30	30
	AT1G30400.1	MRP1	AWOK01S171463.1	-1	Exon1	12221	12038	68	32
	AT1G30400.1	MRP1	AWOK01S171463.1	-1	Exon1	10309	10205	40	36
	AT1G30400.1	MRP1	AWOK01S040718.1	-1	Exon1	65214	64937	44	40
	AT1G30400.1	MRP1	AWOK01S626104.1	1	Exon1	1	116	60	56
	AT1G30400.1	MRP1	AWOK01S626104.1	1	Exon2	360	556	60	52
	AT1G30400.1	MRP1	AWOK01S252085.1	-1	Exon1	3402	3239	52	44
	AT1G30400.1	MRP1	AWOK01S252085.1	-1	Exon2	2942	2828	56	68
	AT1G30400.1	MRP1	AWOK01S252085.1	-1	Exon3	2738	2658	64	68
	AT1G30400.1	MRP1	AWOK01S252085.1	-1	Exon4	1046	990	73	73
	AT1G30400.1	MRP1	AWOK01S252085.1	-1	Exon5	297	232	54	54
	AT1G30400.1	MRP1	AWOK01S481025.1	-1	Exon1	455	338	56	48
	AT1G30400.1	MRP1	AWOK01S481025.1	-1	Exon2	255	169	36	40
	AT1G30400.1	MRP1	AWOK01S481025.1	-1	Exon3	87	1	28	32
	AT1G30400.1	MRP1	AWOK01S042440.1	-1	Exon1	16984	16916	86	86
	AT1G30400.1	MRP1	AWOK01S042440.1	-1	Exon2	16125	15992	72	44
	AT1G30400.1	MRP1	AWOK01S149307.1	1	Exon1	6081	6338	64	28
	AT1G30400.1	MRP1	AWOK01S149307.1	1	Exon2	6401	6445	46	46
	AT1G30400.2	MRP1	AWOK01S205969.1	1	Exon1	2605	2761	60	60
	AT1G30400.2	MRP1	AWOK01S205969.1	1	Exon2	4941	5042	68	73
	AT1G30400.2	MRP1	AWOK01S205969.1	1	Exon3	5190	5270	72	76
	AT1G30400.2	MRP1	AWOK01S205969.1	1	Exon4	5394	5418	92	92
	AT1G30400.2	MRP1	AWOK01S205969.1	1	Exon5	6511	6564	77	77
	AT1G30400.2	MRP1	AWOK01S205969.1	1	Exon6	6889	6971	32	28
	AT1G30400.2	MRP1	AWOK01S205969.1	1	Exon7	7055	7093	30	30
	AT1G30400.2	MRP1	AWOK01S205969.1	1	Exon8	7597	7662	81	81
	AT1G30400.2	MRP1	AWOK01S205969.1	1	Exon9	8158	8232	77	77
	AT1G30400.2	MRP1	AWOK01S205969.1	1	Exon10	9107	9214	74	72
	AT1G30400.2	MRP1	AWOK01S205969.1	1	Exon11	10913	11047	74	70
	AT1G30400.2	MRP1	AWOK01S205969.1	1	Exon12	11972	12023	38	38
	AT1G30400.2	MRP1	AWOK01S205969.1	1	Exon13	12078	12184	78	82
	AT1G30400.2	MRP1	AWOK01S205969.1	1	Exon14	12274	12367	70	73
	AT1G30400.2	MRP1	AWOK01S205969.1	1	Exon15	12772	12897	80	96
	AT1G30400.2	MRP1	AWOK01S205969.1	1	Exon16	16245	16331	73	77
	AT1G30400.2	MRP1	AWOK01S205969.1	1	Exon17	17100	17131	36	36
	AT1G30400.2	MRP1	AWOK01S205969.1	1	Exon18	18094	18294	73	76
	AT1G30400.2	MRP1	AWOK01S205969.1	1	Exon19	18436	18510	64	64
	AT1G30400.2	MRP1	AWOK01S205969.1	1	Exon20	18651	18803	76	74
	AT1G30400.2	MRP1	AWOK01S205969.1	1	Exon21	18990	19366	72	78
	AT1G30400.2	MRP1	AWOK01S205969.1	1	Exon22	20556	20736	52	44
	AT1G30400.2	MRP1	AWOK01S205969.1	1	Exon23	20909	21226	74	76
	AT1G30400.2	MRP1	AWOK01S205969.1	1	Exon24	21708	21749	66	66
	AT1G30400.2	MRP1	AWOK01S205969.1	1	Exon25	23364	23404	35	35
	AT1G30400.2	MRP1	AWOK01S205969.1	1	Exon26	24070	24191	78	72
	AT1G30400.2	MRP1	AWOK01S205969.1	1	Exon27	25049	25294	77	80
	AT1G30400.2	MRP1	AWOK01S205969.1	1	Exon28	25479	25899	70	68
	AT1G30400.2	MRP1	AWOK01S205969.1	1	Exon29	26481	26579	58	60
	AT1G30400.2	MRP1	AWOK01S205969.1	1	Exon30	27192	27226	54	54
	AT1G30400.2	MRP1	AWOK01S205969.1	1	Exon31	28037	28056	59	59
	AT1G30400.2	MRP1	AWOK01S069080.1	1	Exon1	1	15	60	60
	AT1G30400.2	MRP1	AWOK01S069080.1	1	Exon2	435	617	56	44
	AT1G30400.2	MRP1	AWOK01S069080.1	1	Exon3	790	1107	77	76
	AT1G30400.2	MRP1	AWOK01S069080.1	1	Exon4	1588	2344	69	76
	AT1G30400.2	MRP1	AWOK01S069080.1	1	Exon5	3840	3961	78	72
	AT1G30400.2	MRP1	AWOK01S069080.1	1	Exon6	5202	5447	77	80
	AT1G30400.2	MRP1	AWOK01S069080.1	1	Exon7	5631	6051	70	68
	AT1G30400.2	MRP1	AWOK01S069080.1	1	Exon8	6642	6743	58	58
	AT1G30400.2	MRP1	AWOK01S135335.1	-1	Exon1	23730	23680	56	56
	AT1G30400.2	MRP1	AWOK01S135335.1	-1	Exon2	23372	22607	76	64
	AT1G30400.2	MRP1	AWOK01S135335.1	-1	Exon3	21792	21671	74	74
	AT1G30400.2	MRP1	AWOK01S135335.1	-1	Exon4	20874	20802	58	56
	AT1G30400.2	MRP1	AWOK01S135335.1	-1	Exon5	20520	20492	75	75
	AT1G30400.2	MRP1	AWOK01S135335.1	-1	Exon6	19998	19753	73	69
	AT1G30400.2	MRP1	AWOK01S135335.1	-1	Exon7	19652	19243	62	62
	AT1G30400.2	MRP1	AWOK01S438372.1	-1	Exon1	17808	17043	76	64
	AT1G30400.2	MRP1	AWOK01S438372.1	-1	Exon2	16226	16107	92	80
	AT1G30400.2	MRP1	AWOK01S438372.1	-1	Exon3	15341	15287	31	31
	AT1G30400.2	MRP1	AWOK01S438372.1	-1	Exon4	13535	13290	80	76
	AT1G30400.2	MRP1	AWOK01S438372.1	-1	Exon5	13189	12760	61	54
	AT1G30400.2	MRP1	AWOK01S438372.1	-1	Exon6	12408	12357	63	63
	AT1G30400.2	MRP1	AWOK01S348319.1	1	Exon1	3562	4377	24	56
	AT1G30400.2	MRP1	AWOK01S348319.1	1	Exon2	4465	4543	40	36
	AT1G30400.2	MRP1	AWOK01S348319.1	1	Exon3	4645	5244	24	52
	AT1G30400.2	MRP1	AWOK01S348319.1	1	Exon4	6354	6886	24	56
	AT1G30400.2	MRP1	AWOK01S348319.1	1	Exon5	7110	7173	33	33
	AT1G30400.2	MRP1	AWOK01S348319.1	1	Exon6	7292	7525	60	52
	AT1G30400.2	MRP1	AWOK01S348319.1	1	Exon7	7730	7767	38	38
	AT1G30400.2	MRP1	AWOK01S348319.1	1	Exon8	7798	7884	44	40
	AT1G30400.2	MRP1	AWOK01S072858.1	1	Exon1	26608	26733	60	48
	AT1G30400.2	MRP1	AWOK01S072858.1	1	Exon2	26861	26947	28	36
	AT1G30400.2	MRP1	AWOK01S072858.1	1	Exon3	27668	28201	20	68
	AT1G30400.2	MRP1	AWOK01S072858.1	1	Exon4	29203	29294	36	32
	AT1G30400.2	MRP1	AWOK01S072858.1	1	Exon5	30009	30102	36	44
	AT1G30400.2	MRP1	AWOK01S072858.1	1	Exon6	30586	30649	33	33
	AT1G30400.2	MRP1	AWOK01S072858.1	1	Exon7	30760	30999	64	52
	AT1G30400.2	MRP1	AWOK01S072858.1	1	Exon8	31100	31175	32	32
	AT1G30400.2	MRP1	AWOK01S200231.1	1	Exon1	33181	33501	60	40
	AT1G30400.2	MRP1	AWOK01S200231.1	1	Exon2	33656	33742	40	48
	AT1G30400.2	MRP1	AWOK01S200231.1	1	Exon3	33818	34444	32	60
	AT1G30400.2	MRP1	AWOK01S200231.1	1	Exon4	35458	35763	44	52
	AT1G30400.2	MRP1	AWOK01S200231.1	1	Exon5	35836	36144	48	64
	AT1G30400.2	MRP1	AWOK01S433794.1	-1	Exon1	2605	1698	40	48
	AT1G30400.2	MRP1	AWOK01S433794.1	-1	Exon2	1614	1528	36	40
	AT1G30400.2	MRP1	AWOK01S433794.1	-1	Exon3	1446	814	28	56
	AT1G30400.2	MRP1	AWOK01S055307.1	1	Exon1	19547	19849	56	52
	AT1G30400.2	MRP1	AWOK01S055307.1	1	Exon2	19984	20070	32	40
	AT1G30400.2	MRP1	AWOK01S055307.1	1	Exon3	20465	21109	28	60
	AT1G30400.2	MRP1	AWOK01S055307.1	1	Exon4	22326	22540	24	48
	AT1G30400.2	MRP1	AWOK01S055307.1	1	Exon5	22686	22991	32	56
	AT1G30400.2	MRP1	AWOK01S055307.1	1	Exon6	23699	23938	64	48
	AT1G30400.2	MRP1	AWOK01S055307.1	1	Exon7	24043	24118	36	36
	AT1G30400.2	MRP1	AWOK01S146160.1	1	Exon1	8456	9120	24	44
	AT1G30400.2	MRP1	AWOK01S146160.1	1	Exon2	9198	9518	56	52
	AT1G30400.2	MRP1	AWOK01S146160.1	1	Exon3	9617	9703	44	52
	AT1G30400.2	MRP1	AWOK01S146160.1	1	Exon4	9792	10406	32	48
	AT1G30400.2	MRP1	AWOK01S146160.1	1	Exon5	12416	12630	40	44
	AT1G30400.2	MRP1	AWOK01S146160.1	1	Exon6	12776	13081	44	44
	AT1G30400.2	MRP1	AWOK01S146160.1	1	Exon7	13167	13230	42	42
	AT1G30400.2	MRP1	AWOK01S146160.1	1	Exon8	13340	13581	56	56
	AT1G30400.2	MRP1	AWOK01S489317.1	-1	Exon1	5589	4360	20	40
	AT1G30400.2	MRP1	AWOK01S489317.1	-1	Exon2	4242	3922	56	44
	AT1G30400.2	MRP1	AWOK01S489317.1	-1	Exon3	3848	3785	31	31
	AT1G30400.2	MRP1	AWOK01S489317.1	-1	Exon4	3604	3017	28	52
	AT1G30400.2	MRP1	AWOK01S489317.1	-1	Exon5	2300	2074	32	52
	AT1G30400.2	MRP1	AWOK01S489317.1	-1	Exon6	1994	1689	48	72
	AT1G30400.2	MRP1	AWOK01S489317.1	-1	Exon7	1437	1186	56	48
	AT1G30400.2	MRP1	AWOK01S250584.1	1	Exon1	21322	21357	41	41
	AT1G30400.2	MRP1	AWOK01S250584.1	1	Exon2	22051	23581	28	44
	AT1G30400.2	MRP1	AWOK01S250584.1	1	Exon3	23663	23983	60	44
	AT1G30400.2	MRP1	AWOK01S250584.1	1	Exon4	24140	24226	40	48
	AT1G30400.2	MRP1	AWOK01S250584.1	1	Exon5	24312	24950	32	56
	AT1G30400.2	MRP1	AWOK01S250584.1	1	Exon6	25972	26277	44	52
	AT1G30400.2	MRP1	AWOK01S250584.1	1	Exon7	26365	26672	48	64
	AT1G30400.2	MRP1	AWOK01S250584.1	1	Exon8	27178	27203	30	30
	AT1G30400.2	MRP1	AWOK01S288208.1	1	Exon1	4120	5041	36	40
	AT1G30400.2	MRP1	AWOK01S288208.1	1	Exon2	5204	5524	44	48
	AT1G30400.2	MRP1	AWOK01S288208.1	1	Exon3	5597	5683	36	44
	AT1G30400.2	MRP1	AWOK01S288208.1	1	Exon4	7400	7632	40	36
	AT1G30400.2	MRP1	AWOK01S288208.1	1	Exon5	7709	8014	36	52
	AT1G30400.2	MRP1	AWOK01S288208.1	1	Exon6	8272	8298	40	40
	AT1G30400.2	MRP1	AWOK01S296820.1	-1	Exon1	10597	10391	44	20
	AT1G30400.2	MRP1	AWOK01S296820.1	-1	Exon2	10186	9483	24	48
	AT1G30400.2	MRP1	AWOK01S296820.1	-1	Exon3	9405	9085	60	52
	AT1G30400.2	MRP1	AWOK01S296820.1	-1	Exon4	8986	8900	44	52
	AT1G30400.2	MRP1	AWOK01S296820.1	-1	Exon5	8811	8197	32	48
	AT1G30400.2	MRP1	AWOK01S296820.1	-1	Exon6	7237	7023	40	44
	AT1G30400.2	MRP1	AWOK01S296820.1	-1	Exon7	6815	6510	44	48
	AT1G30400.2	MRP1	AWOK01S296820.1	-1	Exon8	6393	6330	42	42
	AT1G30400.2	MRP1	AWOK01S296820.1	-1	Exon9	6237	5998	60	44
	AT1G30400.2	MRP1	AWOK01S296820.1	-1	Exon10	5896	5830	30	30
	AT1G30400.2	MRP1	AWOK01S296820.1	-1	Exon11	5682	5629	36	36
	AT1G30400.2	MRP1	AWOK01S246455.1	-1	Exon1	1528	1	48	40
	AT1G30400.2	MRP1	AWOK01S009203.1	-1	Exon1	14452	14414	30	30
	AT1G30400.2	MRP1	AWOK01S009203.1	-1	Exon2	12004	11417	24	52
	AT1G30400.2	MRP1	AWOK01S009203.1	-1	Exon3	10673	10447	32	52
	AT1G30400.2	MRP1	AWOK01S009203.1	-1	Exon4	10367	10062	52	68
	AT1G30400.2	MRP1	AWOK01S009203.1	-1	Exon5	9793	9578	56	52
	AT1G30400.2	MRP1	AWOK01S024680.1	-1	Exon1	17273	16952	44	48
	AT1G30400.2	MRP1	AWOK01S024680.1	-1	Exon2	16831	16745	28	36
	AT1G30400.2	MRP1	AWOK01S024680.1	-1	Exon3	16233	15700	20	68
	AT1G30400.2	MRP1	AWOK01S024680.1	-1	Exon4	13870	13565	36	60
	AT1G30400.2	MRP1	AWOK01S024680.1	-1	Exon5	13295	13232	33	33
	AT1G30400.2	MRP1	AWOK01S024680.1	-1	Exon6	13121	12895	64	52
	AT1G30400.2	MRP1	AWOK01S024680.1	-1	Exon7	12781	12706	32	32
	AT1G30400.2	MRP1	AWOK01S348199.1	1	Exon1	18649	18825	52	64
	AT1G30400.2	MRP1	AWOK01S348199.1	1	Exon2	19032	19172	56	68
	AT1G30400.2	MRP1	AWOK01S348199.1	1	Exon3	19655	19732	48	48
	AT1G30400.2	MRP1	AWOK01S348199.1	1	Exon4	20467	20489	60	60
	AT1G30400.2	MRP1	AWOK01S348199.1	1	Exon5	21978	22111	68	73
	AT1G30400.2	MRP1	AWOK01S348199.1	1	Exon6	23902	24003	68	73
	AT1G30400.2	MRP1	AWOK01S348199.1	1	Exon7	24151	24231	72	76
	AT1G30400.2	MRP1	AWOK01S348199.1	1	Exon8	24355	24379	88	88
	AT1G30400.2	MRP1	AWOK01S348199.1	1	Exon9	25475	25531	71	71
	AT1G30400.2	MRP1	AWOK01S348199.1	1	Exon10	26564	26629	81	81
	AT1G30400.2	MRP1	AWOK01S348199.1	1	Exon11	27207	27281	77	77
	AT1G30400.2	MRP1	AWOK01S348199.1	1	Exon12	28153	28260	74	70
	AT1G30400.2	MRP1	AWOK01S348199.1	1	Exon13	29905	30039	74	70
	AT1G30400.2	MRP1	AWOK01S348199.1	1	Exon14	31072	31178	88	100
	AT1G30400.2	MRP1	AWOK01S348199.1	1	Exon15	31273	31361	72	72
	AT1G30400.2	MRP1	AWOK01S348199.1	1	Exon16	31716	31883	77	69
	AT1G30400.2	MRP1	AWOK01S348199.1	1	Exon17	33068	33142	77	77
	AT1G30400.2	MRP1	AWOK01S348199.1	1	Exon18	34949	35062	80	92
	AT1G30400.2	MRP1	AWOK01S348199.1	1	Exon19	35268	35366	73	70
	AT1G30400.2	MRP1	AWOK01S348199.1	1	Exon20	35474	35626	76	74
	AT1G30400.2	MRP1	AWOK01S348199.1	1	Exon21	36058	36219	62	74
	AT1G30400.2	MRP1	AWOK01S348199.1	1	Exon22	37144	37155	66	66
	AT1G30400.2	MRP1	AWOK01S083414.1	-1	Exon1	11147	10243	40	44
	AT1G30400.2	MRP1	AWOK01S083414.1	-1	Exon2	10114	9794	48	48
	AT1G30400.2	MRP1	AWOK01S083414.1	-1	Exon3	9713	9627	36	44
	AT1G30400.2	MRP1	AWOK01S083414.1	-1	Exon4	8712	8635	32	36
	AT1G30400.2	MRP1	AWOK01S083414.1	-1	Exon5	7867	7736	32	48
	AT1G30400.2	MRP1	AWOK01S083414.1	-1	Exon6	5288	5077	20	44
	AT1G30400.2	MRP1	AWOK01S083414.1	-1	Exon7	3357	3052	48	56
	AT1G30400.2	MRP1	AWOK01S083414.1	-1	Exon8	2707	2468	64	56
	AT1G30400.2	MRP1	AWOK01S083414.1	-1	Exon9	2330	2261	43	43
	AT1G30400.2	MRP1	AWOK01S042428.1	1	Exon1	35325	35511	28	40
	AT1G30400.2	MRP1	AWOK01S042428.1	1	Exon2	36139	36459	60	44
	AT1G30400.2	MRP1	AWOK01S042428.1	1	Exon3	36876	36962	40	48
	AT1G30400.2	MRP1	AWOK01S042428.1	1	Exon4	37106	37726	24	60
	AT1G30400.2	MRP1	AWOK01S042428.1	1	Exon5	38561	38884	48	20
	AT1G30400.2	MRP1	AWOK01S042428.1	1	Exon6	38993	39035	33	33
	AT1G30400.2	MRP1	AWOK01S042428.1	1	Exon7	39529	39600	36	36
	AT1G30400.2	MRP1	AWOK01S042428.1	1	Exon8	39920	40225	48	52
	AT1G30400.2	MRP1	AWOK01S042428.1	1	Exon9	40432	40495	47	47
	AT1G30400.2	MRP1	AWOK01S042428.1	1	Exon10	40611	40850	52	56
	AT1G30400.2	MRP1	AWOK01S042428.1	1	Exon11	41289	41381	36	28
	AT1G30400.2	MRP1	AWOK01S003125.1	1	Exon1	19410	20267	24	44
	AT1G30400.2	MRP1	AWOK01S003125.1	1	Exon2	20429	20749	44	48
	AT1G30400.2	MRP1	AWOK01S003125.1	1	Exon3	20831	20917	32	40
	AT1G30400.2	MRP1	AWOK01S003125.1	1	Exon4	21102	21689	28	48
	AT1G30400.2	MRP1	AWOK01S003125.1	1	Exon5	22715	22941	36	36
	AT1G30400.2	MRP1	AWOK01S003125.1	1	Exon6	23017	23322	36	60
	AT1G30400.2	MRP1	AWOK01S003125.1	1	Exon7	23562	23801	60	36
	AT1G30400.2	MRP1	AWOK01S003125.1	1	Exon8	23884	23959	32	32
	AT1G30400.2	MRP1	AWOK01S115079.1	-1	Exon1	16006	15838	40	40
	AT1G30400.2	MRP1	AWOK01S115079.1	-1	Exon2	15665	15345	44	48
	AT1G30400.2	MRP1	AWOK01S115079.1	-1	Exon3	15263	15206	30	30
	AT1G30400.2	MRP1	AWOK01S115079.1	-1	Exon4	15005	14418	28	48
	AT1G30400.2	MRP1	AWOK01S115079.1	-1	Exon5	13387	13161	36	36
	AT1G30400.2	MRP1	AWOK01S115079.1	-1	Exon6	13085	12910	36	52
	AT1G30400.2	MRP1	AWOK01S115079.1	-1	Exon7	12524	12285	60	36
	AT1G30400.2	MRP1	AWOK01S115079.1	-1	Exon8	12202	12132	33	33
	AT1G30400.2	MRP1	AWOK01S144215.1	1	Exon1	7459	8834	40	32
	AT1G30400.2	MRP1	AWOK01S144215.1	1	Exon2	8996	9309	52	44
	AT1G30400.2	MRP1	AWOK01S144215.1	1	Exon3	9384	9470	36	40
	AT1G30400.2	MRP1	AWOK01S144215.1	1	Exon1	12940	12973	36	36
	AT1G30400.2	MRP1	AWOK01S144215.1	1	Exon2	13551	13936	36	52
	AT1G30400.2	MRP1	AWOK01S144215.1	1	Exon3	16245	16471	36	40
	AT1G30400.2	MRP1	AWOK01S144215.1	1	Exon4	16544	16849	48	60
	AT1G30400.2	MRP1	AWOK01S144215.1	1	Exon5	17092	17331	60	40
	AT1G30400.2	MRP1	AWOK01S144215.1	1	Exon6	17438	17508	33	33
	AT1G30400.2	MRP1	AWOK01S481893.1	-1	Exon1	14573	14562	75	75
	AT1G30400.2	MRP1	AWOK01S481893.1	-1	Exon2	13929	13857	80	80
	AT1G30400.2	MRP1	AWOK01S481893.1	-1	Exon3	13087	12980	68	68
	AT1G30400.2	MRP1	AWOK01S481893.1	-1	Exon4	12079	11968	72	76
	AT1G30400.2	MRP1	AWOK01S481893.1	-1	Exon5	10154	10066	64	64
	AT1G30400.2	MRP1	AWOK01S481893.1	-1	Exon6	9964	9871	70	74
	AT1G30400.2	MRP1	AWOK01S481893.1	-1	Exon7	9414	9297	80	76
	AT1G30400.2	MRP1	AWOK01S481893.1	-1	Exon8	7128	6988	70	74
	AT1G30400.2	MRP1	AWOK01S481893.1	-1	Exon9	4768	4574	69	70
	AT1G30400.2	MRP1	AWOK01S481893.1	-1	Exon10	4414	4316	65	64
	AT1G30400.2	MRP1	AWOK01S481893.1	-1	Exon11	4200	4048	73	74
	AT1G30400.2	MRP1	AWOK01S481893.1	-1	Exon12	1916	1537	72	70
	AT1G30400.2	MRP1	AWOK01S481893.1	-1	Exon13	1126	1102	60	60
	AT1G30400.2	MRP1	AWOK01S481893.1	-1	Exon14	642	462	52	48
	AT1G30400.2	MRP1	AWOK01S481893.1	-1	Exon15	88	1	76	74
	AT1G30400.2	MRP1	AWOK01S453903.1	-1	Exon1	7443	6529	48	44
	AT1G30400.2	MRP1	AWOK01S453903.1	-1	Exon2	6400	6080	48	48
	AT1G30400.2	MRP1	AWOK01S453903.1	-1	Exon3	5999	5913	36	44
	AT1G30400.2	MRP1	AWOK01S453903.1	-1	Exon4	5008	4931	32	36
	AT1G30400.2	MRP1	AWOK01S453903.1	-1	Exon5	4748	4298	28	48
	AT1G30400.2	MRP1	AWOK01S453903.1	-1	Exon6	4194	4063	32	48
	AT1G30400.2	MRP1	AWOK01S453903.1	-1	Exon7	2943	2680	40	32
	AT1G30400.2	MRP1	AWOK01S453903.1	-1	Exon8	2456	2418	30	30
	AT1G30400.2	MRP1	AWOK01S453903.1	-1	Exon9	2192	1981	20	40
	AT1G30400.2	MRP1	AWOK01S453903.1	-1	Exon10	1288	983	48	56
	AT1G30400.2	MRP1	AWOK01S453903.1	-1	Exon11	596	353	64	60
	AT1G30400.2	MRP1	AWOK01S006874.1	-1	Exon1	13570	12109	20	40
	AT1G30400.2	MRP1	AWOK01S006874.1	-1	Exon2	11707	11387	44	44
	AT1G30400.2	MRP1	AWOK01S006874.1	-1	Exon3	11289	11217	32	32
	AT1G30400.2	MRP1	AWOK01S006874.1	-1	Exon4	10937	10350	32	44
	AT1G30400.2	MRP1	AWOK01S006874.1	-1	Exon5	9218	8913	44	56
	AT1G30400.2	MRP1	AWOK01S006874.1	-1	Exon6	8658	8419	56	40
	AT1G30400.2	MRP1	AWOK01S006874.1	-1	Exon7	8323	8248	36	36
	AT1G30400.2	MRP1	AWOK01S315685.1	1	Exon1	304	517	20	40
	AT1G30400.2	MRP1	AWOK01S315685.1	1	Exon2	607	927	48	44
	AT1G30400.2	MRP1	AWOK01S315685.1	1	Exon3	1027	1113	40	48
	AT1G30400.2	MRP1	AWOK01S315685.1	1	Exon4	1320	1907	32	44
	AT1G30400.2	MRP1	AWOK01S315685.1	1	Exon5	2293	2534	32	28
	AT1G30400.2	MRP1	AWOK01S315685.1	1	Exon6	2972	3277	48	52
	AT1G30400.2	MRP1	AWOK01S315685.1	1	Exon7	3527	3766	56	40
	AT1G30400.2	MRP1	AWOK01S315685.1	1	Exon8	4086	4172	32	28
	AT1G30400.2	MRP1	AWOK01S509989.1	1	Exon1	1	597	20	56
	AT1G30400.2	MRP1	AWOK01S509989.1	1	Exon2	688	763	36	32
	AT1G30400.2	MRP1	AWOK01S446638.1	1	Exon1	1017	1549	24	60
	AT1G30400.2	MRP1	AWOK01S446638.1	1	Exon2	1762	1825	33	33
	AT1G30400.2	MRP1	AWOK01S446638.1	1	Exon3	1946	2179	60	52
	AT1G30400.2	MRP1	AWOK01S446638.1	1	Exon4	2541	2618	44	48
	AT1G30400.2	MRP1	AWOK01S364436.1	-1	Exon1	13510	12906	36	40
	AT1G30400.2	MRP1	AWOK01S364436.1	-1	Exon2	12748	12428	44	48
	AT1G30400.2	MRP1	AWOK01S364436.1	-1	Exon3	12355	12269	36	44
	AT1G30400.2	MRP1	AWOK01S364436.1	-1	Exon4	12083	11499	24	52
	AT1G30400.2	MRP1	AWOK01S364436.1	-1	Exon5	10970	10715	24	44
	AT1G30400.2	MRP1	AWOK01S364436.1	-1	Exon6	10239	9934	32	56
	AT1G30400.2	MRP1	AWOK01S364436.1	-1	Exon7	9654	9369	52	32
	AT1G30400.2	MRP1	AWOK01S166439.1	-1	Exon1	6034	5728	40	28
	AT1G30400.2	MRP1	AWOK01S166439.1	-1	Exon2	5625	5330	40	36
	AT1G30400.2	MRP1	AWOK01S166439.1	-1	Exon1	3535	3245	48	36
	AT1G30400.2	MRP1	AWOK01S615427.1	1	Exon1	1	290	77	74
	AT1G30400.2	MRP1	AWOK01S246861.1	1	Exon1	1	209	48	48
	AT1G30400.2	MRP1	AWOK01S246861.1	1	Exon2	293	379	32	36
	AT1G30400.2	MRP1	AWOK01S246861.1	1	Exon3	462	1094	28	56
	AT1G30400.2	MRP1	AWOK01S246861.1	1	Exon4	1899	2113	20	52
	AT1G30400.2	MRP1	AWOK01S246861.1	1	Exon5	2194	2499	36	56
	AT1G30400.2	MRP1	AWOK01S246861.1	1	Exon6	2744	2785	66	66
	AT1G30400.2	MRP1	AWOK01S246861.1	1	Exon7	3066	3141	36	36
	AT1G30400.2	MRP1	AWOK01S633661.1	-1	Exon1	834	297	20	40
	AT1G30400.2	MRP1	AWOK01S633661.1	-1	Exon2	179	1	56	36
	AT1G30400.2	MRP1	AWOK01S619792.1	1	Exon1	1	64	36	36
	AT1G30400.2	MRP1	AWOK01S619792.1	1	Exon2	141	455	44	48
	AT1G30400.2	MRP1	AWOK01S371635.1	1	Exon1	3587	3612	78	78
	AT1G30400.2	MRP1	AWOK01S371635.1	1	Exon2	4425	4619	84	72
	AT1G30400.2	MRP1	AWOK01S371635.1	1	Exon3	4775	4873	56	56
	AT1G30400.2	MRP1	AWOK01S371635.1	1	Exon4	4988	5038	94	94
	AT1G30400.2	MRP1	AWOK01S371635.1	1	Exon5	8072	8086	60	60
	AT1G30400.2	MRP1	AWOK01S371635.1	1	Exon6	8647	9026	80	52
	AT1G30400.2	MRP1	AWOK01S189127.1	1	Exon1	12966	13270	48	24
	AT1G30400.2	MRP1	AWOK01S189127.1	1	Exon1	14621	15377	44	20
	AT1G30400.2	MRP1	AWOK01S062999.1	1	Exon1	1129	1414	40	36
	AT1G30400.2	MRP1	AWOK01S062999.1	1	Exon1	2805	3564	40	20
	AT1G30400.2	MRP1	AWOK01S233770.1	-1	Exon1	24689	24536	76	48
	AT1G30400.2	MRP1	AWOK01S233770.1	-1	Exon2	24401	24315	32	40
	AT1G30400.2	MRP1	AWOK01S233770.1	-1	Exon3	23986	23342	28	68
	AT1G30400.2	MRP1	AWOK01S233770.1	-1	Exon4	22121	21960	24	56
	AT1G30400.2	MRP1	AWOK01S233770.1	-1	Exon5	21754	21468	36	60
	AT1G30400.2	MRP1	AWOK01S233770.1	-1	Exon6	20764	20525	64	48
	AT1G30400.2	MRP1	AWOK01S233770.1	-1	Exon7	20421	20354	39	39
	AT1G30400.2	MRP1	AWOK01S639417.1	-1	Exon1	843	1	44	40
	AT1G30400.2	MRP1	AWOK01S366459.1	-1	Exon1	522	361	56	64
	AT1G30400.2	MRP1	AWOK01S366459.1	-1	Exon2	139	1	56	64
	AT1G30400.2	MRP1	AWOK01S131056.1	-1	Exon1	16823	16673	44	44
	AT1G30400.2	MRP1	AWOK01S131056.1	-1	Exon2	16239	15909	44	40
	AT1G30400.2	MRP1	AWOK01S628159.1	-1	Exon1	606	282	32	40
	AT1G30400.2	MRP1	AWOK01S628159.1	-1	Exon2	195	1	44	64
	AT1G30400.2	MRP1	AWOK01S093584.1	-1	Exon1	40159	39886	52	44
	AT1G30400.2	MRP1	AWOK01S069665.1	1	Exon1	7618	7904	52	32
	AT1G30400.2	MRP1	AWOK01S018165.1	-1	Exon1	7497	7155	36	28
	AT1G30400.2	MRP1	AWOK01S018165.1	-1	Exon1	4829	4612	36	40
	AT1G30400.2	MRP1	AWOK01S105659.1	-1	Exon1	6454	6385	70	70
	AT1G30400.2	MRP1	AWOK01S105659.1	-1	Exon2	4529	4423	64	76
	AT1G30400.2	MRP1	AWOK01S105659.1	-1	Exon3	4339	4246	80	84
	AT1G30400.2	MRP1	AWOK01S105659.1	-1	Exon4	3745	3578	80	88
	AT1G30400.2	MRP1	AWOK01S021142.1	-1	Exon1	16129	15856	44	44
	AT1G30400.2	MRP1	AWOK01S038015.1	-1	Exon1	6519	5864	44	32
	AT1G30400.2	MRP1	AWOK01S107626.1	1	Exon1	23282	23680	40	20
	AT1G30400.2	MRP1	AWOK01S195729.1	1	Exon1	28878	29153	40	28
	AT1G30400.2	MRP1	AWOK01S280648.1	-1	Exon1	10589	10260	48	52
	AT1G30400.2	MRP1	AWOK01S280648.1	-1	Exon2	6538	6366	52	52
	AT1G30400.2	MRP1	AWOK01S280648.1	-1	Exon3	2086	2028	33	33
	AT1G30400.2	MRP1	AWOK01S280648.1	-1	Exon4	1449	1296	52	36
	AT1G30400.2	MRP1	AWOK01S280648.1	-1	Exon5	1004	890	60	72
	AT1G30400.2	MRP1	AWOK01S280648.1	-1	Exon6	799	719	64	68
	AT1G30400.2	MRP1	AWOK01S280648.1	-1	Exon7	583	555	50	50
	AT1G30400.2	MRP1	AWOK01S633555.1	1	Exon1	1	165	80	44
	AT1G30400.2	MRP1	AWOK01S633555.1	1	Exon2	265	351	32	44
	AT1G30400.2	MRP1	AWOK01S633555.1	1	Exon3	557	827	32	32
	AT1G30400.2	MRP1	AWOK01S085564.1	1	Exon1	5477	5806	48	52
	AT1G30400.2	MRP1	AWOK01S085564.1	1	Exon2	9508	9686	48	52
	AT1G30400.2	MRP1	AWOK01S085564.1	1	Exon3	11346	11371	30	30
	AT1G30400.2	MRP1	AWOK01S051281.1	-1	Exon1	20257	20074	64	32
	AT1G30400.2	MRP1	AWOK01S051281.1	-1	Exon1	17309	16956	40	44
	AT1G30400.2	MRP1	AWOK01S399558.1	1	Exon1	1328	1537	52	48
	AT1G30400.2	MRP1	AWOK01S399558.1	1	Exon2	1916	2012	68	68
	AT1G30400.2	MRP1	AWOK01S642479.1	1	Exon1	922	1572	24	36
	AT1G30400.2	MRP1	AWOK01S024139.1	-1	Exon1	15735	15590	36	28
	AT1G30400.2	MRP1	AWOK01S024139.1	-1	Exon2	15499	15430	33	33
	AT1G30400.2	MRP1	AWOK01S024139.1	-1	Exon3	15090	14939	24	52
	AT1G30400.2	MRP1	AWOK01S024139.1	-1	Exon4	14211	14110	36	44
	AT1G30400.2	MRP1	AWOK01S024139.1	-1	Exon5	14038	13971	54	54
	AT1G30400.2	MRP1	AWOK01S024139.1	-1	Exon6	13739	13608	28	52
	AT1G30400.2	MRP1	AWOK01S024139.1	-1	Exon7	13511	13364	52	28
	AT1G30400.2	MRP1	AWOK01S024139.1	-1	Exon8	11782	11663	32	28
	AT1G30400.2	MRP1	AWOK01S024139.1	-1	Exon9	11150	10997	28	52
	AT1G30400.2	MRP1	AWOK01S024139.1	-1	Exon10	9884	9845	57	57
	AT1G30400.2	MRP1	AWOK01S024139.1	-1	Exon11	8310	8176	28	52
	AT1G30400.2	MRP1	AWOK01S024139.1	-1	Exon12	7423	7236	68	32
	AT1G30400.2	MRP1	AWOK01S024139.1	-1	Exon13	7078	6889	40	60
	AT1G30400.2	MRP1	AWOK01S024139.1	-1	Exon14	6810	6775	66	66
	AT1G30400.2	MRP1	AWOK01S643519.1	-1	Exon1	5273	5132	24	40
	AT1G30400.2	MRP1	AWOK01S643519.1	-1	Exon2	4700	4437	48	48
	AT1G30400.2	MRP1	AWOK01S643519.1	-1	Exon3	4126	4063	33	33
	AT1G30400.2	MRP1	AWOK01S643519.1	-1	Exon4	1785	1480	44	24
	AT1G30400.2	MRP1	AWOK01S262813.1	-1	Exon1	2255	1930	40	36
	AT1G30400.2	MRP1	AWOK01S262813.1	-1	Exon2	1093	1039	30	30
	AT1G30400.2	MRP1	AWOK01S262813.1	-1	Exon1	1012	974	38	38
	AT1G30400.2	MRP1	AWOK01S022371.1	-1	Exon1	35143	34976	36	28
	AT1G30400.2	MRP1	AWOK01S022371.1	-1	Exon2	34885	34816	33	33
	AT1G30400.2	MRP1	AWOK01S022371.1	-1	Exon3	34728	34648	36	32
	AT1G30400.2	MRP1	AWOK01S022371.1	-1	Exon4	34569	34498	37	37
	AT1G30400.2	MRP1	AWOK01S022371.1	-1	Exon5	34461	34321	28	48
	AT1G30400.2	MRP1	AWOK01S022371.1	-1	Exon6	33594	33494	36	44
	AT1G30400.2	MRP1	AWOK01S022371.1	-1	Exon7	33423	33356	54	54
	AT1G30400.2	MRP1	AWOK01S022371.1	-1	Exon8	33126	32995	28	52
	AT1G30400.2	MRP1	AWOK01S022371.1	-1	Exon9	31533	31447	28	32
	AT1G30400.2	MRP1	AWOK01S022371.1	-1	Exon10	30654	30501	28	52
	AT1G30400.2	MRP1	AWOK01S022371.1	-1	Exon11	29383	29266	64	56
	AT1G30400.2	MRP1	AWOK01S022371.1	-1	Exon12	27812	27675	28	56
	AT1G30400.2	MRP1	AWOK01S022371.1	-1	Exon13	26937	26750	72	36
	AT1G30400.2	MRP1	AWOK01S022371.1	-1	Exon14	26589	26400	44	60
	AT1G30400.2	MRP1	AWOK01S141345.1	-1	Exon1	2955	2621	24	36
	AT1G30400.2	MRP1	AWOK01S247055.1	1	Exon1	11024	11275	56	44
	AT1G30400.2	MRP1	AWOK01S124851.1	1	Exon1	34350	34613	44	40
	AT1G30400.2	MRP1	AWOK01S433671.1	-1	Exon1	1040	801	56	40
	AT1G30400.2	MRP1	AWOK01S433671.1	-1	Exon2	450	383	30	30
	AT1G30400.2	MRP1	AWOK01S171463.1	-1	Exon1	12221	12038	68	32
	AT1G30400.2	MRP1	AWOK01S171463.1	-1	Exon1	10309	10205	40	36
	AT1G30400.2	MRP1	AWOK01S040718.1	-1	Exon1	65214	64937	44	40
	AT1G30400.2	MRP1	AWOK01S626104.1	1	Exon1	1	116	60	56
	AT1G30400.2	MRP1	AWOK01S626104.1	1	Exon2	360	556	60	52
	AT1G30400.2	MRP1	AWOK01S252085.1	-1	Exon1	3402	3239	52	44
	AT1G30400.2	MRP1	AWOK01S252085.1	-1	Exon2	2942	2828	56	68
	AT1G30400.2	MRP1	AWOK01S252085.1	-1	Exon3	2738	2658	64	68
	AT1G30400.2	MRP1	AWOK01S252085.1	-1	Exon4	1046	990	73	73
	AT1G30400.2	MRP1	AWOK01S252085.1	-1	Exon5	297	232	54	54
	AT1G30400.2	MRP1	AWOK01S481025.1	-1	Exon1	455	338	56	48
	AT1G30400.2	MRP1	AWOK01S481025.1	-1	Exon2	255	169	36	40
	AT1G30400.2	MRP1	AWOK01S481025.1	-1	Exon3	87	1	28	32
	AT1G30400.2	MRP1	AWOK01S042440.1	-1	Exon1	16984	16916	86	86
	AT1G30400.2	MRP1	AWOK01S042440.1	-1	Exon2	16125	15992	72	44
	AT1G30400.2	MRP1	AWOK01S149307.1	1	Exon1	6081	6338	64	28
	AT1G30400.2	MRP1	AWOK01S149307.1	1	Exon2	6401	6445	46	46
AtMRP2	AT2G34660.1	MRP2	AWOK01S069080.1	1	Exon1	471	617	68	65
	AT2G34660.1	MRP2	AWOK01S069080.1	1	Exon2	784	1107	74	78
	AT2G34660.1	MRP2	AWOK01S069080.1	1	Exon3	1588	2344	92	88
	AT2G34660.1	MRP2	AWOK01S069080.1	1	Exon4	3430	3453	61	61
	AT2G34660.1	MRP2	AWOK01S069080.1	1	Exon5	3840	3961	92	88
	AT2G34660.1	MRP2	AWOK01S069080.1	1	Exon6	5202	5447	96	84
	AT2G34660.1	MRP2	AWOK01S069080.1	1	Exon7	5661	6052	77	62
	AT2G34660.1	MRP2	AWOK01S205969.1	1	Exon1	1	23	62	62
	AT2G34660.1	MRP2	AWOK01S205969.1	1	Exon2	135	160	69	69
	AT2G34660.1	MRP2	AWOK01S205969.1	1	Exon3	612	659	66	66
	AT2G34660.1	MRP2	AWOK01S205969.1	1	Exon4	2609	2761	68	68
	AT2G34660.1	MRP2	AWOK01S205969.1	1	Exon5	4935	5049	84	80
	AT2G34660.1	MRP2	AWOK01S205969.1	1	Exon6	5204	5270	68	68
	AT2G34660.1	MRP2	AWOK01S205969.1	1	Exon7	5394	5418	92	92
	AT2G34660.1	MRP2	AWOK01S205969.1	1	Exon8	6511	6564	83	83
	AT2G34660.1	MRP2	AWOK01S205969.1	1	Exon9	7597	7662	78	78
	AT2G34660.1	MRP2	AWOK01S205969.1	1	Exon10	8158	8232	82	82
	AT2G34660.1	MRP2	AWOK01S205969.1	1	Exon11	9108	9214	82	80
	AT2G34660.1	MRP2	AWOK01S205969.1	1	Exon12	10913	11047	76	76
	AT2G34660.1	MRP2	AWOK01S205969.1	1	Exon13	12078	12184	80	84
	AT2G34660.1	MRP2	AWOK01S205969.1	1	Exon14	12274	12367	73	72
	AT2G34660.1	MRP2	AWOK01S205969.1	1	Exon15	12772	12900	76	96
	AT2G34660.1	MRP2	AWOK01S205969.1	1	Exon16	16191	16331	73	74
	AT2G34660.1	MRP2	AWOK01S205969.1	1	Exon17	18094	18294	73	81
	AT2G34660.1	MRP2	AWOK01S205969.1	1	Exon18	18421	18510	68	68
	AT2G34660.1	MRP2	AWOK01S205969.1	1	Exon19	18651	18803	84	77
	AT2G34660.1	MRP2	AWOK01S205969.1	1	Exon20	18990	19366	76	74
	AT2G34660.1	MRP2	AWOK01S205969.1	1	Exon21	20556	20736	65	64
	AT2G34660.1	MRP2	AWOK01S205969.1	1	Exon22	20903	21226	72	77
	AT2G34660.1	MRP2	AWOK01S205969.1	1	Exon23	21708	22464	77	73
	AT2G34660.1	MRP2	AWOK01S205969.1	1	Exon24	24070	24191	78	70
	AT2G34660.1	MRP2	AWOK01S205969.1	1	Exon25	25049	25294	96	84
	AT2G34660.1	MRP2	AWOK01S205969.1	1	Exon26	25509	25899	74	62
	AT2G34660.1	MRP2	AWOK01S205969.1	1	Exon27	26481	26579	58	62
	AT2G34660.1	MRP2	AWOK01S205969.1	1	Exon28	26815	26828	64	64
	AT2G34660.1	MRP2	AWOK01S205969.1	1	Exon29	26889	26982	56	61
	AT2G34660.1	MRP2	AWOK01S205969.1	1	Exon30	29115	29157	58	58
	AT2G34660.1	MRP2	AWOK01S205969.1	1	Exon31	35808	35850	62	62
	AT2G34660.1	MRP2	AWOK01S135335.1	-1	Exon1	23730	23680	58	58
	AT2G34660.1	MRP2	AWOK01S135335.1	-1	Exon2	23372	22607	76	72
	AT2G34660.1	MRP2	AWOK01S135335.1	-1	Exon3	21792	21683	88	84
	AT2G34660.1	MRP2	AWOK01S135335.1	-1	Exon4	19998	19753	70	76
	AT2G34660.1	MRP2	AWOK01S135335.1	-1	Exon5	19652	19231	65	57
	AT2G34660.1	MRP2	AWOK01S135335.1	-1	Exon6	17512	17481	59	59
	AT2G34660.1	MRP2	AWOK01S438372.1	1	Exon1	16095	16228	76	80
	AT2G34660.1	MRP2	AWOK01S438372.1	1	Exon2	17045	17810	72	76
	AT2G34660.1	MRP2	AWOK01S438372.1	1	Exon3	18127	18176	57	57
	AT2G34660.1	MRP2	AWOK01S438372.1	-1	Exon1	18176	18126	58	58
	AT2G34660.1	MRP2	AWOK01S438372.1	-1	Exon2	17808	17043	76	72
	AT2G34660.1	MRP2	AWOK01S438372.1	-1	Exon3	16226	16119	88	80
	AT2G34660.1	MRP2	AWOK01S438372.1	-1	Exon4	15341	15299	33	33
	AT2G34660.1	MRP2	AWOK01S438372.1	-1	Exon5	15135	15118	55	55
	AT2G34660.1	MRP2	AWOK01S438372.1	-1	Exon6	13535	13290	70	76
	AT2G34660.1	MRP2	AWOK01S438372.1	-1	Exon7	13189	12755	64	58
	AT2G34660.1	MRP2	AWOK01S438372.1	-1	Exon8	12559	12549	72	72
	AT2G34660.1	MRP2	AWOK01S072858.1	1	Exon1	26593	26733	68	48
	AT2G34660.1	MRP2	AWOK01S072858.1	1	Exon2	26861	26918	30	30
	AT2G34660.1	MRP2	AWOK01S072858.1	1	Exon3	27668	28201	28	76
	AT2G34660.1	MRP2	AWOK01S072858.1	1	Exon4	29601	29815	24	48
	AT2G34660.1	MRP2	AWOK01S072858.1	1	Exon5	30009	30091	36	32
	AT2G34660.1	MRP2	AWOK01S072858.1	1	Exon6	30586	30649	33	33
	AT2G34660.1	MRP2	AWOK01S072858.1	1	Exon7	30760	30899	64	68
	AT2G34660.1	MRP2	AWOK01S072858.1	1	Exon8	31100	31175	40	40
	AT2G34660.1	MRP2	AWOK01S348319.1	1	Exon1	3125	4377	32	56
	AT2G34660.1	MRP2	AWOK01S348319.1	1	Exon2	4465	4539	44	44
	AT2G34660.1	MRP2	AWOK01S348319.1	1	Exon3	4645	5244	28	56
	AT2G34660.1	MRP2	AWOK01S348319.1	1	Exon4	6354	6886	36	56
	AT2G34660.1	MRP2	AWOK01S348319.1	1	Exon5	7110	7173	33	33
	AT2G34660.1	MRP2	AWOK01S348319.1	1	Exon6	7292	7525	56	48
	AT2G34660.1	MRP2	AWOK01S348319.1	1	Exon7	7798	7871	40	40
	AT2G34660.1	MRP2	AWOK01S200231.1	1	Exon1	31758	33099	44	44
	AT2G34660.1	MRP2	AWOK01S200231.1	1	Exon2	33181	33501	60	40
	AT2G34660.1	MRP2	AWOK01S200231.1	1	Exon3	33656	33742	44	48
	AT2G34660.1	MRP2	AWOK01S200231.1	1	Exon4	33818	34444	32	64
	AT2G34660.1	MRP2	AWOK01S200231.1	1	Exon5	35458	35763	44	56
	AT2G34660.1	MRP2	AWOK01S200231.1	1	Exon6	35836	36143	48	60
	AT2G34660.1	MRP2	AWOK01S200231.1	1	Exon7	36738	36763	30	30
	AT2G34660.1	MRP2	AWOK01S055307.1	1	Exon1	19532	19849	48	52
	AT2G34660.1	MRP2	AWOK01S055307.1	1	Exon2	19984	20070	36	40
	AT2G34660.1	MRP2	AWOK01S055307.1	1	Exon3	20465	21109	28	72
	AT2G34660.1	MRP2	AWOK01S055307.1	1	Exon4	22686	22971	32	60
	AT2G34660.1	MRP2	AWOK01S055307.1	1	Exon5	23699	23938	64	44
	AT2G34660.1	MRP2	AWOK01S055307.1	1	Exon6	24043	24139	44	36
	AT2G34660.1	MRP2	AWOK01S433794.1	-1	Exon1	3025	1698	20	56
	AT2G34660.1	MRP2	AWOK01S433794.1	-1	Exon2	1614	1528	40	40
	AT2G34660.1	MRP2	AWOK01S433794.1	-1	Exon3	1446	814	28	60
	AT2G34660.1	MRP2	AWOK01S288208.1	1	Exon1	4105	5041	40	40
	AT2G34660.1	MRP2	AWOK01S288208.1	1	Exon2	5204	5524	44	48
	AT2G34660.1	MRP2	AWOK01S288208.1	1	Exon3	5597	5683	40	44
	AT2G34660.1	MRP2	AWOK01S288208.1	1	Exon4	7709	8014	36	52
	AT2G34660.1	MRP2	AWOK01S288208.1	1	Exon5	8272	8384	60	76
	AT2G34660.1	MRP2	AWOK01S288208.1	1	Exon6	8619	8694	32	32
	AT2G34660.1	MRP2	AWOK01S288208.1	1	Exon7	9009	9042	30	30
	AT2G34660.1	MRP2	AWOK01S250584.1	1	Exon1	22205	23581	20	48
	AT2G34660.1	MRP2	AWOK01S250584.1	1	Exon2	23663	23983	60	44
	AT2G34660.1	MRP2	AWOK01S250584.1	1	Exon3	24140	24226	44	48
	AT2G34660.1	MRP2	AWOK01S250584.1	1	Exon4	24312	24950	32	60
	AT2G34660.1	MRP2	AWOK01S250584.1	1	Exon5	25972	26277	44	56
	AT2G34660.1	MRP2	AWOK01S250584.1	1	Exon6	26365	26672	48	60
	AT2G34660.1	MRP2	AWOK01S489317.1	-1	Exon1	5604	4360	32	44
	AT2G34660.1	MRP2	AWOK01S489317.1	-1	Exon2	4242	3922	56	44
	AT2G34660.1	MRP2	AWOK01S489317.1	-1	Exon3	3848	3762	36	44
	AT2G34660.1	MRP2	AWOK01S489317.1	-1	Exon4	3604	3005	24	60
	AT2G34660.1	MRP2	AWOK01S489317.1	-1	Exon5	2300	2074	32	52
	AT2G34660.1	MRP2	AWOK01S489317.1	-1	Exon6	1994	1689	48	68
	AT2G34660.1	MRP2	AWOK01S489317.1	-1	Exon7	1437	1196	56	40
	AT2G34660.1	MRP2	AWOK01S146160.1	1	Exon1	7791	9120	36	52
	AT2G34660.1	MRP2	AWOK01S146160.1	1	Exon2	9198	9518	56	52
	AT2G34660.1	MRP2	AWOK01S146160.1	1	Exon3	9617	9703	48	52
	AT2G34660.1	MRP2	AWOK01S146160.1	1	Exon4	9792	10406	28	48
	AT2G34660.1	MRP2	AWOK01S146160.1	1	Exon5	12412	12486	36	36
	AT2G34660.1	MRP2	AWOK01S146160.1	1	Exon6	12776	13081	40	48
	AT2G34660.1	MRP2	AWOK01S146160.1	1	Exon7	13167	13230	42	42
	AT2G34660.1	MRP2	AWOK01S146160.1	1	Exon8	13340	13588	60	44
	AT2G34660.1	MRP2	AWOK01S024680.1	-1	Exon1	17288	16952	44	48
	AT2G34660.1	MRP2	AWOK01S024680.1	-1	Exon2	16831	16772	30	30
	AT2G34660.1	MRP2	AWOK01S024680.1	-1	Exon3	16233	15700	28	80
	AT2G34660.1	MRP2	AWOK01S024680.1	-1	Exon4	14296	14082	24	52
	AT2G34660.1	MRP2	AWOK01S024680.1	-1	Exon5	13870	13811	30	30
	AT2G34660.1	MRP2	AWOK01S024680.1	-1	Exon6	13295	13232	33	33
	AT2G34660.1	MRP2	AWOK01S024680.1	-1	Exon7	13121	12997	64	72
	AT2G34660.1	MRP2	AWOK01S024680.1	-1	Exon8	12781	12696	40	36
	AT2G34660.1	MRP2	AWOK01S246455.1	-1	Exon1	1528	1	40	40
	AT2G34660.1	MRP2	AWOK01S296820.1	-1	Exon1	10612	10391	52	24
	AT2G34660.1	MRP2	AWOK01S296820.1	-1	Exon2	10186	9483	24	56
	AT2G34660.1	MRP2	AWOK01S296820.1	-1	Exon3	9405	9085	60	52
	AT2G34660.1	MRP2	AWOK01S296820.1	-1	Exon4	8986	8900	48	52
	AT2G34660.1	MRP2	AWOK01S296820.1	-1	Exon5	8811	8197	28	48
	AT2G34660.1	MRP2	AWOK01S296820.1	-1	Exon6	7237	7023	40	44
	AT2G34660.1	MRP2	AWOK01S296820.1	-1	Exon7	6815	6510	40	52
	AT2G34660.1	MRP2	AWOK01S296820.1	-1	Exon8	6393	6330	42	42
	AT2G34660.1	MRP2	AWOK01S296820.1	-1	Exon9	6237	6117	64	64
	AT2G34660.1	MRP2	AWOK01S296820.1	-1	Exon10	5896	5832	30	30
	AT2G34660.1	MRP2	AWOK01S348199.1	1	Exon1	17160	17190	61	61
	AT2G34660.1	MRP2	AWOK01S348199.1	1	Exon2	17788	17844	68	68
	AT2G34660.1	MRP2	AWOK01S348199.1	1	Exon3	17875	17955	53	53
	AT2G34660.1	MRP2	AWOK01S348199.1	1	Exon4	18649	18825	56	68
	AT2G34660.1	MRP2	AWOK01S348199.1	1	Exon5	19032	19172	44	72
	AT2G34660.1	MRP2	AWOK01S348199.1	1	Exon6	19689	19736	66	66
	AT2G34660.1	MRP2	AWOK01S348199.1	1	Exon7	21955	22107	69	68
	AT2G34660.1	MRP2	AWOK01S348199.1	1	Exon8	23896	24010	84	80
	AT2G34660.1	MRP2	AWOK01S348199.1	1	Exon9	24165	24231	68	68
	AT2G34660.1	MRP2	AWOK01S348199.1	1	Exon10	24355	24379	88	88
	AT2G34660.1	MRP2	AWOK01S348199.1	1	Exon11	25475	25531	73	73
	AT2G34660.1	MRP2	AWOK01S348199.1	1	Exon12	26564	26629	78	78
	AT2G34660.1	MRP2	AWOK01S348199.1	1	Exon13	27207	27281	82	82
	AT2G34660.1	MRP2	AWOK01S348199.1	1	Exon14	28153	28260	81	80
	AT2G34660.1	MRP2	AWOK01S348199.1	1	Exon15	29905	30039	76	76
	AT2G34660.1	MRP2	AWOK01S348199.1	1	Exon16	31029	31075	38	38
	AT2G34660.1	MRP2	AWOK01S348199.1	1	Exon17	31273	31361	73	70
	AT2G34660.1	MRP2	AWOK01S348199.1	1	Exon18	31716	31883	78	74
	AT2G34660.1	MRP2	AWOK01S348199.1	1	Exon19	33002	33142	72	74
	AT2G34660.1	MRP2	AWOK01S348199.1	1	Exon20	34949	35065	76	88
	AT2G34660.1	MRP2	AWOK01S348199.1	1	Exon21	35268	35366	78	72
	AT2G34660.1	MRP2	AWOK01S348199.1	1	Exon22	35474	35626	84	77
	AT2G34660.1	MRP2	AWOK01S348199.1	1	Exon23	36053	36213	56	73
	AT2G34660.1	MRP2	AWOK01S348199.1	1	Exon24	37139	37155	64	64
	AT2G34660.1	MRP2	AWOK01S009203.1	-1	Exon1	11791	11417	48	56
	AT2G34660.1	MRP2	AWOK01S009203.1	-1	Exon2	10673	10447	32	52
	AT2G34660.1	MRP2	AWOK01S009203.1	-1	Exon3	10367	10062	52	64
	AT2G34660.1	MRP2	AWOK01S009203.1	-1	Exon4	9793	9598	56	60
	AT2G34660.1	MRP2	AWOK01S009203.1	-1	Exon5	9036	8989	35	35
	AT2G34660.1	MRP2	AWOK01S115079.1	-1	Exon1	17187	15838	40	44
	AT2G34660.1	MRP2	AWOK01S115079.1	-1	Exon2	15665	15345	44	48
	AT2G34660.1	MRP2	AWOK01S115079.1	-1	Exon3	15263	15186	36	40
	AT2G34660.1	MRP2	AWOK01S115079.1	-1	Exon4	15059	14418	20	52
	AT2G34660.1	MRP2	AWOK01S115079.1	-1	Exon5	13811	13529	28	40
	AT2G34660.1	MRP2	AWOK01S115079.1	-1	Exon6	13427	13161	32	36
	AT2G34660.1	MRP2	AWOK01S115079.1	-1	Exon7	13085	12780	36	60
	AT2G34660.1	MRP2	AWOK01S115079.1	-1	Exon8	12524	12439	60	68
	AT2G34660.1	MRP2	AWOK01S115079.1	-1	Exon9	12202	12127	36	36
	AT2G34660.1	MRP2	AWOK01S481893.1	-1	Exon1	13929	13857	84	84
	AT2G34660.1	MRP2	AWOK01S481893.1	-1	Exon2	13087	12980	64	64
	AT2G34660.1	MRP2	AWOK01S481893.1	-1	Exon3	12073	11968	76	76
	AT2G34660.1	MRP2	AWOK01S481893.1	-1	Exon4	10154	10063	68	72
	AT2G34660.1	MRP2	AWOK01S481893.1	-1	Exon5	9964	9871	80	80
	AT2G34660.1	MRP2	AWOK01S481893.1	-1	Exon6	9414	9294	76	84
	AT2G34660.1	MRP2	AWOK01S481893.1	-1	Exon7	7128	6988	70	74
	AT2G34660.1	MRP2	AWOK01S481893.1	-1	Exon8	4774	4574	72	72
	AT2G34660.1	MRP2	AWOK01S481893.1	-1	Exon9	4414	4316	60	60
	AT2G34660.1	MRP2	AWOK01S481893.1	-1	Exon10	4195	4048	92	96
	AT2G34660.1	MRP2	AWOK01S481893.1	-1	Exon11	1916	1537	84	64
	AT2G34660.1	MRP2	AWOK01S481893.1	-1	Exon12	642	462	64	56
	AT2G34660.1	MRP2	AWOK01S481893.1	-1	Exon13	97	1	68	72
	AT2G34660.1	MRP2	AWOK01S003125.1	1	Exon1	18324	18353	30	30
	AT2G34660.1	MRP2	AWOK01S003125.1	1	Exon2	18918	20267	40	40
	AT2G34660.1	MRP2	AWOK01S003125.1	1	Exon3	20429	20749	44	48
	AT2G34660.1	MRP2	AWOK01S003125.1	1	Exon4	20831	20921	36	40
	AT2G34660.1	MRP2	AWOK01S003125.1	1	Exon5	22291	22573	28	40
	AT2G34660.1	MRP2	AWOK01S003125.1	1	Exon6	22675	22941	28	36
	AT2G34660.1	MRP2	AWOK01S003125.1	1	Exon7	23017	23322	36	60
	AT2G34660.1	MRP2	AWOK01S003125.1	1	Exon8	23562	23636	60	60
	AT2G34660.1	MRP2	AWOK01S003125.1	1	Exon9	23884	23959	36	36
	AT2G34660.1	MRP2	AWOK01S083414.1	-1	Exon1	11169	10243	52	48
	AT2G34660.1	MRP2	AWOK01S083414.1	-1	Exon2	10114	9794	48	48
	AT2G34660.1	MRP2	AWOK01S083414.1	-1	Exon3	9713	9627	40	44
	AT2G34660.1	MRP2	AWOK01S083414.1	-1	Exon4	8444	8002	40	52
	AT2G34660.1	MRP2	AWOK01S083414.1	-1	Exon5	7867	7739	28	44
	AT2G34660.1	MRP2	AWOK01S083414.1	-1	Exon6	5288	5077	24	44
	AT2G34660.1	MRP2	AWOK01S083414.1	-1	Exon7	3357	3052	48	60
	AT2G34660.1	MRP2	AWOK01S083414.1	-1	Exon8	2707	2468	64	52
	AT2G34660.1	MRP2	AWOK01S083414.1	-1	Exon9	2330	2183	48	20
	AT2G34660.1	MRP2	AWOK01S144215.1	1	Exon1	7447	8834	32	36
	AT2G34660.1	MRP2	AWOK01S144215.1	1	Exon2	8996	9309	52	44
	AT2G34660.1	MRP2	AWOK01S144215.1	1	Exon3	9384	9473	40	40
	AT2G34660.1	MRP2	AWOK01S144215.1	1	Exon4	13551	13936	40	56
	AT2G34660.1	MRP2	AWOK01S144215.1	1	Exon5	16245	16471	32	40
	AT2G34660.1	MRP2	AWOK01S144215.1	1	Exon6	16544	16849	44	60
	AT2G34660.1	MRP2	AWOK01S144215.1	1	Exon7	17092	17331	60	36
	AT2G34660.1	MRP2	AWOK01S144215.1	1	Exon8	17438	17513	36	36
	AT2G34660.1	MRP2	AWOK01S042428.1	1	Exon1	34617	35511	32	40
	AT2G34660.1	MRP2	AWOK01S042428.1	1	Exon2	36139	36459	60	44
	AT2G34660.1	MRP2	AWOK01S042428.1	1	Exon3	36876	36962	44	48
	AT2G34660.1	MRP2	AWOK01S042428.1	1	Exon4	37106	37726	24	64
	AT2G34660.1	MRP2	AWOK01S042428.1	1	Exon5	38585	38923	48	24
	AT2G34660.1	MRP2	AWOK01S042428.1	1	Exon6	39012	39038	40	40
	AT2G34660.1	MRP2	AWOK01S042428.1	1	Exon7	39539	39588	47	47
	AT2G34660.1	MRP2	AWOK01S042428.1	1	Exon8	39920	40225	48	56
	AT2G34660.1	MRP2	AWOK01S042428.1	1	Exon9	40432	40495	47	47
	AT2G34660.1	MRP2	AWOK01S042428.1	1	Exon10	40611	40852	52	56
	AT2G34660.1	MRP2	AWOK01S006874.1	-1	Exon1	12825	12109	20	44
	AT2G34660.1	MRP2	AWOK01S006874.1	-1	Exon2	11707	11387	44	44
	AT2G34660.1	MRP2	AWOK01S006874.1	-1	Exon3	11289	11203	36	44
	AT2G34660.1	MRP2	AWOK01S006874.1	-1	Exon4	10937	10350	36	48
	AT2G34660.1	MRP2	AWOK01S006874.1	-1	Exon5	9218	8913	44	52
	AT2G34660.1	MRP2	AWOK01S006874.1	-1	Exon6	8658	8419	56	36
	AT2G34660.1	MRP2	AWOK01S006874.1	-1	Exon7	8323	8248	36	36
	AT2G34660.1	MRP2	AWOK01S453903.1	-1	Exon1	7465	6529	52	48
	AT2G34660.1	MRP2	AWOK01S453903.1	-1	Exon2	6400	6080	48	48
	AT2G34660.1	MRP2	AWOK01S453903.1	-1	Exon3	5999	5913	40	44
	AT2G34660.1	MRP2	AWOK01S453903.1	-1	Exon4	4740	4313	40	60
	AT2G34660.1	MRP2	AWOK01S453903.1	-1	Exon5	4194	4061	28	44
	AT2G34660.1	MRP2	AWOK01S453903.1	-1	Exon6	2943	2708	40	28
	AT2G34660.1	MRP2	AWOK01S453903.1	-1	Exon7	2192	1981	24	40
	AT2G34660.1	MRP2	AWOK01S453903.1	-1	Exon8	1288	983	48	60
	AT2G34660.1	MRP2	AWOK01S453903.1	-1	Exon9	596	353	64	56
	AT2G34660.1	MRP2	AWOK01S453903.1	-1	Exon10	30	1	30	30
	AT2G34660.1	MRP2	AWOK01S509989.1	1	Exon1	1	597	20	56
	AT2G34660.1	MRP2	AWOK01S509989.1	1	Exon2	688	759	41	41
	AT2G34660.1	MRP2	AWOK01S615427.1	1	Exon1	1	290	76	88
	AT2G34660.1	MRP2	AWOK01S315685.1	1	Exon1	304	517	20	44
	AT2G34660.1	MRP2	AWOK01S315685.1	1	Exon2	607	927	48	44
	AT2G34660.1	MRP2	AWOK01S315685.1	1	Exon3	1027	1113	44	48
	AT2G34660.1	MRP2	AWOK01S315685.1	1	Exon4	1320	1907	36	48
	AT2G34660.1	MRP2	AWOK01S315685.1	1	Exon5	2972	3277	48	48
	AT2G34660.1	MRP2	AWOK01S315685.1	1	Exon6	3527	3766	56	36
	AT2G34660.1	MRP2	AWOK01S315685.1	1	Exon7	4086	4172	32	36
	AT2G34660.1	MRP2	AWOK01S446638.1	1	Exon1	1017	1549	36	60
	AT2G34660.1	MRP2	AWOK01S446638.1	1	Exon2	1762	1825	33	33
	AT2G34660.1	MRP2	AWOK01S446638.1	1	Exon3	1946	2179	56	48
	AT2G34660.1	MRP2	AWOK01S446638.1	1	Exon4	2541	2618	40	44
	AT2G34660.1	MRP2	AWOK01S364436.1	-1	Exon1	13510	12906	36	44
	AT2G34660.1	MRP2	AWOK01S364436.1	-1	Exon2	12748	12428	44	48
	AT2G34660.1	MRP2	AWOK01S364436.1	-1	Exon3	12355	12269	40	44
	AT2G34660.1	MRP2	AWOK01S364436.1	-1	Exon4	12128	11499	20	56
	AT2G34660.1	MRP2	AWOK01S364436.1	-1	Exon5	10970	10715	24	44
	AT2G34660.1	MRP2	AWOK01S364436.1	-1	Exon6	10239	9934	32	56
	AT2G34660.1	MRP2	AWOK01S364436.1	-1	Exon7	9654	9439	52	48
	AT2G34660.1	MRP2	AWOK01S633661.1	-1	Exon1	834	297	20	44
	AT2G34660.1	MRP2	AWOK01S633661.1	-1	Exon2	179	1	56	40
	AT2G34660.1	MRP2	AWOK01S246861.1	1	Exon1	1	209	52	56
	AT2G34660.1	MRP2	AWOK01S246861.1	1	Exon2	293	379	36	36
	AT2G34660.1	MRP2	AWOK01S246861.1	1	Exon3	462	1094	28	60
	AT2G34660.1	MRP2	AWOK01S246861.1	1	Exon4	1899	2113	28	48
	AT2G34660.1	MRP2	AWOK01S246861.1	1	Exon5	2194	2499	36	56
	AT2G34660.1	MRP2	AWOK01S246861.1	1	Exon6	2744	2788	75	75
	AT2G34660.1	MRP2	AWOK01S246861.1	1	Exon7	3066	3141	40	40
	AT2G34660.1	MRP2	AWOK01S189127.1	1	Exon1	12945	13257	36	24
	AT2G34660.1	MRP2	AWOK01S371635.1	1	Exon1	1789	2000	28	80
	AT2G34660.1	MRP2	AWOK01S371635.1	1	Exon2	3571	3613	66	66
	AT2G34660.1	MRP2	AWOK01S371635.1	1	Exon3	4419	4619	72	72
	AT2G34660.1	MRP2	AWOK01S371635.1	1	Exon4	4775	4873	60	60
	AT2G34660.1	MRP2	AWOK01S371635.1	1	Exon5	4988	5041	94	94
	AT2G34660.1	MRP2	AWOK01S371635.1	1	Exon6	7899	7909	54	54
	AT2G34660.1	MRP2	AWOK01S371635.1	1	Exon7	8647	9026	84	64
	AT2G34660.1	MRP2	AWOK01S619792.1	1	Exon1	1	64	36	36
	AT2G34660.1	MRP2	AWOK01S619792.1	1	Exon2	141	455	44	44
	AT2G34660.1	MRP2	AWOK01S062999.1	1	Exon1	2169	2295	36	24
	AT2G34660.1	MRP2	AWOK01S233770.1	-1	Exon1	24689	24536	76	48
	AT2G34660.1	MRP2	AWOK01S233770.1	-1	Exon2	24401	24315	36	40
	AT2G34660.1	MRP2	AWOK01S233770.1	-1	Exon3	23986	23342	28	80
	AT2G34660.1	MRP2	AWOK01S233770.1	-1	Exon4	22537	22283	40	40
	AT2G34660.1	MRP2	AWOK01S233770.1	-1	Exon5	21754	21480	36	60
	AT2G34660.1	MRP2	AWOK01S233770.1	-1	Exon6	20764	20525	64	44
	AT2G34660.1	MRP2	AWOK01S233770.1	-1	Exon7	20421	20370	36	36
	AT2G34660.1	MRP2	AWOK01S366459.1	-1	Exon1	522	361	64	68
	AT2G34660.1	MRP2	AWOK01S366459.1	-1	Exon2	139	1	44	68
	AT2G34660.1	MRP2	AWOK01S166439.1	-1	Exon1	7808	7774	33	33
	AT2G34660.1	MRP2	AWOK01S166439.1	-1	Exon2	5904	5728	32	28
	AT2G34660.1	MRP2	AWOK01S166439.1	-1	Exon3	5625	5340	36	48
	AT2G34660.1	MRP2	AWOK01S166439.1	-1	Exon4	3538	3195	44	28
	AT2G34660.1	MRP2	AWOK01S018165.1	-1	Exon1	7495	7152	40	32
	AT2G34660.1	MRP2	AWOK01S018165.1	-1	Exon1	4816	4612	40	40
	AT2G34660.1	MRP2	AWOK01S131056.1	-1	Exon1	16815	16673	44	48
	AT2G34660.1	MRP2	AWOK01S131056.1	-1	Exon2	16239	15890	44	20
	AT2G34660.1	MRP2	AWOK01S131056.1	-1	Exon3	13725	13443	24	40
	AT2G34660.1	MRP2	AWOK01S069665.1	1	Exon1	7618	7899	48	36
	AT2G34660.1	MRP2	AWOK01S021142.1	-1	Exon1	16129	15856	40	44
	AT2G34660.1	MRP2	AWOK01S021142.1	-1	Exon2	15439	15403	30	30
	AT2G34660.1	MRP2	AWOK01S628159.1	-1	Exon1	606	282	32	44
	AT2G34660.1	MRP2	AWOK01S628159.1	-1	Exon2	195	1	44	68
	AT2G34660.1	MRP2	AWOK01S107626.1	1	Exon1	23282	23678	36	32
	AT2G34660.1	MRP2	AWOK01S157752.1	-1	Exon1	2134	2099	35	35
	AT2G34660.1	MRP2	AWOK01S157752.1	-1	Exon2	640	1	32	48
	AT2G34660.1	MRP2	AWOK01S139613.1	-1	Exon1	5976	5288	32	32
	AT2G34660.1	MRP2	AWOK01S242363.1	-1	Exon1	17775	17749	33	33
	AT2G34660.1	MRP2	AWOK01S280648.1	-1	Exon1	10589	10260	48	56
	AT2G34660.1	MRP2	AWOK01S280648.1	-1	Exon2	6544	6360	36	52
	AT2G34660.1	MRP2	AWOK01S280648.1	-1	Exon3	2086	2028	33	33
	AT2G34660.1	MRP2	AWOK01S280648.1	-1	Exon4	1449	1296	64	36
	AT2G34660.1	MRP2	AWOK01S280648.1	-1	Exon5	1004	890	60	76
	AT2G34660.1	MRP2	AWOK01S280648.1	-1	Exon6	799	719	60	64
	AT2G34660.1	MRP2	AWOK01S280648.1	-1	Exon7	583	555	50	50
	AT2G34660.1	MRP2	AWOK01S085564.1	1	Exon1	5477	5806	48	48
	AT2G34660.1	MRP2	AWOK01S085564.1	1	Exon2	9125	9155	30	30
	AT2G34660.1	MRP2	AWOK01S085564.1	1	Exon3	9491	9692	24	52
	AT2G34660.1	MRP2	AWOK01S105659.1	-1	Exon1	6448	6385	72	72
	AT2G34660.1	MRP2	AWOK01S105659.1	-1	Exon2	4529	4423	68	76
	AT2G34660.1	MRP2	AWOK01S105659.1	-1	Exon3	4339	4246	80	80
	AT2G34660.1	MRP2	AWOK01S105659.1	-1	Exon4	3745	3558	76	72
	AT2G34660.1	MRP2	AWOK01S639417.1	-1	Exon1	843	1	32	40
	AT2G34660.1	MRP2	AWOK01S633555.1	1	Exon1	1	165	80	44
	AT2G34660.1	MRP2	AWOK01S633555.1	1	Exon2	265	351	36	44
	AT2G34660.1	MRP2	AWOK01S399558.1	1	Exon1	1357	1537	60	56
	AT2G34660.1	MRP2	AWOK01S399558.1	1	Exon2	1916	2012	72	76
	AT2G34660.1	MRP2	AWOK01S643519.1	-1	Exon1	4700	4432	44	48
	AT2G34660.1	MRP2	AWOK01S643519.1	-1	Exon2	1798	1492	36	32
	AT2G34660.1	MRP2	AWOK01S642479.1	1	Exon1	922	1572	24	36
	AT2G34660.1	MRP2	AWOK01S252085.1	-1	Exon1	3427	3239	48	36
	AT2G34660.1	MRP2	AWOK01S252085.1	-1	Exon2	2942	2828	56	72
	AT2G34660.1	MRP2	AWOK01S252085.1	-1	Exon3	2738	2658	60	64
	AT2G34660.1	MRP2	AWOK01S252085.1	-1	Exon4	1046	990	73	73
	AT2G34660.1	MRP2	AWOK01S252085.1	-1	Exon5	297	232	54	54
	AT2G34660.1	MRP2	AWOK01S024139.1	-1	Exon1	15499	15430	37	37
	AT2G34660.1	MRP2	AWOK01S024139.1	-1	Exon2	15090	14939	20	44
	AT2G34660.1	MRP2	AWOK01S024139.1	-1	Exon3	14211	14110	40	48
	AT2G34660.1	MRP2	AWOK01S024139.1	-1	Exon4	14038	13971	54	54
	AT2G34660.1	MRP2	AWOK01S024139.1	-1	Exon5	13739	13608	28	52
	AT2G34660.1	MRP2	AWOK01S024139.1	-1	Exon6	13511	13364	52	28
	AT2G34660.1	MRP2	AWOK01S024139.1	-1	Exon7	11847	11686	24	36
	AT2G34660.1	MRP2	AWOK01S024139.1	-1	Exon8	9884	9841	53	53
	AT2G34660.1	MRP2	AWOK01S024139.1	-1	Exon9	8310	8188	28	56
	AT2G34660.1	MRP2	AWOK01S024139.1	-1	Exon10	7423	7236	68	28
	AT2G34660.1	MRP2	AWOK01S024139.1	-1	Exon11	7078	6889	40	56
	AT2G34660.1	MRP2	AWOK01S024139.1	-1	Exon12	6810	6768	53	53
	AT2G34660.1	MRP2	AWOK01S247055.1	1	Exon1	11033	11307	60	32
	AT2G34660.1	MRP2	AWOK01S433671.1	-1	Exon1	1040	801	56	36
	AT2G34660.1	MRP2	AWOK01S433671.1	-1	Exon2	450	354	32	28
	AT2G34660.1	MRP2	AWOK01S433671.1	-1	Exon3	266	236	36	36
	AT2G34660.1	MRP2	AWOK01S051281.1	-1	Exon1	19994	19943	38	38
	AT2G34660.1	MRP2	AWOK01S051281.1	-1	Exon1	17309	16951	44	40
	AT2G34660.1	MRP2	AWOK01S262813.1	-1	Exon1	2255	1933	40	40
	AT2G34660.1	MRP2	AWOK01S262813.1	-1	Exon1	1011	974	38	38
	AT2G34660.1	MRP2	AWOK01S626104.1	1	Exon1	1	116	60	56
	AT2G34660.1	MRP2	AWOK01S626104.1	1	Exon2	360	556	64	52
	AT2G34660.1	MRP2	AWOK01S001640.1	-1	Exon1	2591	2247	40	28
	AT2G34660.1	MRP2	AWOK01S022371.1	-1	Exon1	34885	34816	37	37
	AT2G34660.1	MRP2	AWOK01S022371.1	-1	Exon2	34464	34321	28	44
	AT2G34660.1	MRP2	AWOK01S022371.1	-1	Exon3	33595	33494	36	44
	AT2G34660.1	MRP2	AWOK01S022371.1	-1	Exon4	33423	33356	54	54
	AT2G34660.1	MRP2	AWOK01S022371.1	-1	Exon5	33126	32995	28	52
	AT2G34660.1	MRP2	AWOK01S022371.1	-1	Exon6	32896	32749	48	28
	AT2G34660.1	MRP2	AWOK01S022371.1	-1	Exon7	30654	30501	32	56
	AT2G34660.1	MRP2	AWOK01S022371.1	-1	Exon8	30247	30200	37	37
	AT2G34660.1	MRP2	AWOK01S022371.1	-1	Exon9	29383	29261	64	60
	AT2G34660.1	MRP2	AWOK01S022371.1	-1	Exon10	27812	27687	28	56
	AT2G34660.1	MRP2	AWOK01S022371.1	-1	Exon11	26937	26750	72	32
	AT2G34660.1	MRP2	AWOK01S022371.1	-1	Exon12	26276	26116	48	44
	AT2G34660.1	MRP2	AWOK01S141345.1	-1	Exon1	5064	4714	40	28
	AT2G34660.1	MRP2	AWOK01S171463.1	-1	Exon1	12221	12038	68	28
	AT2G34660.1	MRP2	AWOK01S171463.1	-1	Exon1	10347	10205	24	40
	AT2G34660.1	MRP2	AWOK01S040718.1	-1	Exon1	65214	64951	40	40
	AT2G34660.1	MRP2	AWOK01S040718.1	-1	Exon1	61746	61271	40	20
	AT2G34660.1	MRP2	AWOK01S481025.1	-1	Exon1	455	338	64	56
	AT2G34660.1	MRP2	AWOK01S481025.1	-1	Exon2	255	169	40	40
	AT2G34660.1	MRP2	AWOK01S481025.1	-1	Exon3	87	1	28	32
	AT2G34660.1	MRP2	AWOK01S124851.1	1	Exon1	34350	34623	40	40
	AT2G34660.1	MRP2	AWOK01S124851.1	1	Exon1	37869	38227	40	20
	AT2G34660.1	MRP2	AWOK01S124851.1	1	Exon2	38302	38343	33	33
	AT2G34660.1	MRP2	AWOK01S238318.1	-1	Exon1	367	1	20	48
	AT2G34660.2	MRP2	AWOK01S069080.1	1	Exon1	435	617	65	65
	AT2G34660.2	MRP2	AWOK01S069080.1	1	Exon2	784	1107	74	78
	AT2G34660.2	MRP2	AWOK01S069080.1	1	Exon3	1588	2344	92	88
	AT2G34660.2	MRP2	AWOK01S069080.1	1	Exon4	3430	3453	61	61
	AT2G34660.2	MRP2	AWOK01S069080.1	1	Exon5	3840	3961	92	88
	AT2G34660.2	MRP2	AWOK01S069080.1	1	Exon6	5202	5447	96	84
	AT2G34660.2	MRP2	AWOK01S069080.1	1	Exon7	5661	6052	77	62
	AT2G34660.2	MRP2	AWOK01S205969.1	1	Exon1	1	23	62	62
	AT2G34660.2	MRP2	AWOK01S205969.1	1	Exon2	135	160	69	69
	AT2G34660.2	MRP2	AWOK01S205969.1	1	Exon3	612	659	66	66
	AT2G34660.2	MRP2	AWOK01S205969.1	1	Exon4	2609	2761	68	68
	AT2G34660.2	MRP2	AWOK01S205969.1	1	Exon5	4935	5049	84	80
	AT2G34660.2	MRP2	AWOK01S205969.1	1	Exon6	5204	5270	68	68
	AT2G34660.2	MRP2	AWOK01S205969.1	1	Exon7	5394	5418	92	92
	AT2G34660.2	MRP2	AWOK01S205969.1	1	Exon8	6511	6564	83	83
	AT2G34660.2	MRP2	AWOK01S205969.1	1	Exon9	7597	7662	78	78
	AT2G34660.2	MRP2	AWOK01S205969.1	1	Exon10	8158	8232	82	82
	AT2G34660.2	MRP2	AWOK01S205969.1	1	Exon11	9107	9214	81	80
	AT2G34660.2	MRP2	AWOK01S205969.1	1	Exon12	10913	11047	76	76
	AT2G34660.2	MRP2	AWOK01S205969.1	1	Exon13	12078	12184	80	84
	AT2G34660.2	MRP2	AWOK01S205969.1	1	Exon14	12274	12367	73	72
	AT2G34660.2	MRP2	AWOK01S205969.1	1	Exon15	12772	12900	76	96
	AT2G34660.2	MRP2	AWOK01S205969.1	1	Exon16	16191	16331	73	74
	AT2G34660.2	MRP2	AWOK01S205969.1	1	Exon17	18094	18294	73	81
	AT2G34660.2	MRP2	AWOK01S205969.1	1	Exon18	18421	18510	68	68
	AT2G34660.2	MRP2	AWOK01S205969.1	1	Exon19	18651	18803	84	77
	AT2G34660.2	MRP2	AWOK01S205969.1	1	Exon20	18990	19366	76	74
	AT2G34660.2	MRP2	AWOK01S205969.1	1	Exon21	20556	20736	65	64
	AT2G34660.2	MRP2	AWOK01S205969.1	1	Exon22	20903	21226	72	77
	AT2G34660.2	MRP2	AWOK01S205969.1	1	Exon23	21708	22464	77	73
	AT2G34660.2	MRP2	AWOK01S205969.1	1	Exon24	24070	24191	78	70
	AT2G34660.2	MRP2	AWOK01S205969.1	1	Exon25	25049	25294	96	84
	AT2G34660.2	MRP2	AWOK01S205969.1	1	Exon26	25509	25899	74	62
	AT2G34660.2	MRP2	AWOK01S205969.1	1	Exon27	26481	26579	58	62
	AT2G34660.2	MRP2	AWOK01S205969.1	1	Exon28	26815	26828	64	64
	AT2G34660.2	MRP2	AWOK01S205969.1	1	Exon29	26889	26982	56	61
	AT2G34660.2	MRP2	AWOK01S205969.1	1	Exon30	29115	29157	58	58
	AT2G34660.2	MRP2	AWOK01S205969.1	1	Exon31	35808	35850	62	62
	AT2G34660.2	MRP2	AWOK01S135335.1	-1	Exon1	23730	23680	58	58
	AT2G34660.2	MRP2	AWOK01S135335.1	-1	Exon2	23372	22607	76	72
	AT2G34660.2	MRP2	AWOK01S135335.1	-1	Exon3	21792	21683	88	84
	AT2G34660.2	MRP2	AWOK01S135335.1	-1	Exon4	19998	19753	70	76
	AT2G34660.2	MRP2	AWOK01S135335.1	-1	Exon5	19652	19231	65	57
	AT2G34660.2	MRP2	AWOK01S135335.1	-1	Exon6	17512	17481	59	59
	AT2G34660.2	MRP2	AWOK01S438372.1	1	Exon1	16095	16228	76	80
	AT2G34660.2	MRP2	AWOK01S438372.1	1	Exon2	17045	17810	72	76
	AT2G34660.2	MRP2	AWOK01S438372.1	1	Exon3	18127	18176	57	57
	AT2G34660.2	MRP2	AWOK01S438372.1	-1	Exon1	18176	18126	58	58
	AT2G34660.2	MRP2	AWOK01S438372.1	-1	Exon2	18001	17989	69	69
	AT2G34660.2	MRP2	AWOK01S438372.1	-1	Exon3	17808	17043	76	72
	AT2G34660.2	MRP2	AWOK01S438372.1	-1	Exon4	16226	16119	88	80
	AT2G34660.2	MRP2	AWOK01S438372.1	-1	Exon5	15341	15299	33	33
	AT2G34660.2	MRP2	AWOK01S438372.1	-1	Exon6	15135	15118	55	55
	AT2G34660.2	MRP2	AWOK01S438372.1	-1	Exon7	13535	13290	88	80
	AT2G34660.2	MRP2	AWOK01S438372.1	-1	Exon8	13189	12755	64	58
	AT2G34660.2	MRP2	AWOK01S438372.1	-1	Exon9	12559	12549	72	72
	AT2G34660.2	MRP2	AWOK01S072858.1	1	Exon1	26593	26733	68	48
	AT2G34660.2	MRP2	AWOK01S072858.1	1	Exon2	26861	26918	30	30
	AT2G34660.2	MRP2	AWOK01S072858.1	1	Exon3	27668	28201	28	76
	AT2G34660.2	MRP2	AWOK01S072858.1	1	Exon4	29601	29815	24	48
	AT2G34660.2	MRP2	AWOK01S072858.1	1	Exon5	30009	30091	36	32
	AT2G34660.2	MRP2	AWOK01S072858.1	1	Exon6	30586	30649	33	33
	AT2G34660.2	MRP2	AWOK01S072858.1	1	Exon7	30760	30899	64	68
	AT2G34660.2	MRP2	AWOK01S072858.1	1	Exon8	31100	31175	40	40
	AT2G34660.2	MRP2	AWOK01S348319.1	1	Exon1	3125	4377	32	56
	AT2G34660.2	MRP2	AWOK01S348319.1	1	Exon2	4465	4539	44	44
	AT2G34660.2	MRP2	AWOK01S348319.1	1	Exon3	4645	5244	28	56
	AT2G34660.2	MRP2	AWOK01S348319.1	1	Exon4	6354	6886	36	56
	AT2G34660.2	MRP2	AWOK01S348319.1	1	Exon5	7110	7173	33	33
	AT2G34660.2	MRP2	AWOK01S348319.1	1	Exon6	7292	7525	56	48
	AT2G34660.2	MRP2	AWOK01S348319.1	1	Exon7	7798	7871	40	40
	AT2G34660.2	MRP2	AWOK01S200231.1	1	Exon1	31758	33099	44	44
	AT2G34660.2	MRP2	AWOK01S200231.1	1	Exon2	33181	33501	60	40
	AT2G34660.2	MRP2	AWOK01S200231.1	1	Exon3	33656	33742	44	48
	AT2G34660.2	MRP2	AWOK01S200231.1	1	Exon4	33818	34444	32	64
	AT2G34660.2	MRP2	AWOK01S200231.1	1	Exon5	35458	35763	44	56
	AT2G34660.2	MRP2	AWOK01S200231.1	1	Exon6	35836	36143	48	60
	AT2G34660.2	MRP2	AWOK01S200231.1	1	Exon7	36738	36763	30	30
	AT2G34660.2	MRP2	AWOK01S055307.1	1	Exon1	19532	19849	48	52
	AT2G34660.2	MRP2	AWOK01S055307.1	1	Exon2	19984	20070	36	40
	AT2G34660.2	MRP2	AWOK01S055307.1	1	Exon3	20465	21109	28	72
	AT2G34660.2	MRP2	AWOK01S055307.1	1	Exon4	22686	22971	32	60
	AT2G34660.2	MRP2	AWOK01S055307.1	1	Exon5	23699	23938	64	44
	AT2G34660.2	MRP2	AWOK01S055307.1	1	Exon6	24043	24139	44	36
	AT2G34660.2	MRP2	AWOK01S433794.1	-1	Exon1	3025	1698	20	56
	AT2G34660.2	MRP2	AWOK01S433794.1	-1	Exon2	1614	1528	40	40
	AT2G34660.2	MRP2	AWOK01S433794.1	-1	Exon3	1446	814	28	60
	AT2G34660.2	MRP2	AWOK01S288208.1	1	Exon1	4105	5041	40	40
	AT2G34660.2	MRP2	AWOK01S288208.1	1	Exon2	5204	5524	44	48
	AT2G34660.2	MRP2	AWOK01S288208.1	1	Exon3	5597	5683	40	44
	AT2G34660.2	MRP2	AWOK01S288208.1	1	Exon4	7709	8014	36	52
	AT2G34660.2	MRP2	AWOK01S288208.1	1	Exon5	8272	8384	60	76
	AT2G34660.2	MRP2	AWOK01S288208.1	1	Exon6	8619	8694	32	32
	AT2G34660.2	MRP2	AWOK01S288208.1	1	Exon7	9009	9042	30	30
	AT2G34660.2	MRP2	AWOK01S250584.1	1	Exon1	22205	23581	20	48
	AT2G34660.2	MRP2	AWOK01S250584.1	1	Exon2	23663	23983	60	44
	AT2G34660.2	MRP2	AWOK01S250584.1	1	Exon3	24140	24226	44	48
	AT2G34660.2	MRP2	AWOK01S250584.1	1	Exon4	24312	24950	32	60
	AT2G34660.2	MRP2	AWOK01S250584.1	1	Exon5	25972	26277	44	56
	AT2G34660.2	MRP2	AWOK01S250584.1	1	Exon6	26365	26672	48	60
	AT2G34660.2	MRP2	AWOK01S489317.1	-1	Exon1	5604	4360	32	44
	AT2G34660.2	MRP2	AWOK01S489317.1	-1	Exon2	4242	3922	56	44
	AT2G34660.2	MRP2	AWOK01S489317.1	-1	Exon3	3848	3762	36	44
	AT2G34660.2	MRP2	AWOK01S489317.1	-1	Exon4	3604	3005	24	60
	AT2G34660.2	MRP2	AWOK01S489317.1	-1	Exon5	2300	2074	32	52
	AT2G34660.2	MRP2	AWOK01S489317.1	-1	Exon6	1994	1689	48	68
	AT2G34660.2	MRP2	AWOK01S489317.1	-1	Exon7	1437	1196	56	40
	AT2G34660.2	MRP2	AWOK01S146160.1	1	Exon1	7791	9120	36	52
	AT2G34660.2	MRP2	AWOK01S146160.1	1	Exon2	9198	9518	56	52
	AT2G34660.2	MRP2	AWOK01S146160.1	1	Exon3	9617	9703	48	52
	AT2G34660.2	MRP2	AWOK01S146160.1	1	Exon4	9792	10406	28	48
	AT2G34660.2	MRP2	AWOK01S146160.1	1	Exon5	12412	12486	36	36
	AT2G34660.2	MRP2	AWOK01S146160.1	1	Exon6	12776	13081	40	48
	AT2G34660.2	MRP2	AWOK01S146160.1	1	Exon7	13167	13230	42	42
	AT2G34660.2	MRP2	AWOK01S146160.1	1	Exon8	13340	13588	60	44
	AT2G34660.2	MRP2	AWOK01S024680.1	-1	Exon1	17288	16952	44	48
	AT2G34660.2	MRP2	AWOK01S024680.1	-1	Exon2	16831	16772	30	30
	AT2G34660.2	MRP2	AWOK01S024680.1	-1	Exon3	16233	15700	28	80
	AT2G34660.2	MRP2	AWOK01S024680.1	-1	Exon4	14296	14082	24	52
	AT2G34660.2	MRP2	AWOK01S024680.1	-1	Exon5	13870	13811	30	30
	AT2G34660.2	MRP2	AWOK01S024680.1	-1	Exon6	13295	13232	33	33
	AT2G34660.2	MRP2	AWOK01S024680.1	-1	Exon7	13121	12997	64	72
	AT2G34660.2	MRP2	AWOK01S024680.1	-1	Exon8	12781	12696	40	36
	AT2G34660.2	MRP2	AWOK01S246455.1	-1	Exon1	1528	1	40	40
	AT2G34660.2	MRP2	AWOK01S296820.1	-1	Exon1	10612	10391	52	24
	AT2G34660.2	MRP2	AWOK01S296820.1	-1	Exon2	10186	9483	24	56
	AT2G34660.2	MRP2	AWOK01S296820.1	-1	Exon3	9405	9085	60	52
	AT2G34660.2	MRP2	AWOK01S296820.1	-1	Exon4	8986	8900	48	52
	AT2G34660.2	MRP2	AWOK01S296820.1	-1	Exon5	8811	8197	28	48
	AT2G34660.2	MRP2	AWOK01S296820.1	-1	Exon6	7237	7023	40	44
	AT2G34660.2	MRP2	AWOK01S296820.1	-1	Exon7	6815	6510	40	52
	AT2G34660.2	MRP2	AWOK01S296820.1	-1	Exon8	6393	6330	42	42
	AT2G34660.2	MRP2	AWOK01S296820.1	-1	Exon9	6237	6117	64	64
	AT2G34660.2	MRP2	AWOK01S296820.1	-1	Exon10	5896	5832	30	30
	AT2G34660.2	MRP2	AWOK01S348199.1	1	Exon1	18140	18152	76	76
	AT2G34660.2	MRP2	AWOK01S348199.1	1	Exon2	18743	18828	77	76
	AT2G34660.2	MRP2	AWOK01S348199.1	1	Exon3	19032	19172	44	72
	AT2G34660.2	MRP2	AWOK01S348199.1	1	Exon4	19689	19736	66	66
	AT2G34660.2	MRP2	AWOK01S348199.1	1	Exon5	21955	22107	69	69
	AT2G34660.2	MRP2	AWOK01S348199.1	1	Exon6	23896	24010	84	80
	AT2G34660.2	MRP2	AWOK01S348199.1	1	Exon7	24165	24231	68	68
	AT2G34660.2	MRP2	AWOK01S348199.1	1	Exon8	24355	24379	88	88
	AT2G34660.2	MRP2	AWOK01S348199.1	1	Exon9	25475	25531	73	73
	AT2G34660.2	MRP2	AWOK01S348199.1	1	Exon10	26564	26629	78	78
	AT2G34660.2	MRP2	AWOK01S348199.1	1	Exon11	27207	27281	82	82
	AT2G34660.2	MRP2	AWOK01S348199.1	1	Exon12	28153	28260	81	80
	AT2G34660.2	MRP2	AWOK01S348199.1	1	Exon13	29905	30039	76	76
	AT2G34660.2	MRP2	AWOK01S348199.1	1	Exon14	31029	31075	38	38
	AT2G34660.2	MRP2	AWOK01S348199.1	1	Exon15	31273	31361	73	70
	AT2G34660.2	MRP2	AWOK01S348199.1	1	Exon16	31716	31883	78	74
	AT2G34660.2	MRP2	AWOK01S348199.1	1	Exon17	33002	33142	72	74
	AT2G34660.2	MRP2	AWOK01S348199.1	1	Exon18	34949	35065	76	88
	AT2G34660.2	MRP2	AWOK01S348199.1	1	Exon19	35268	35366	78	72
	AT2G34660.2	MRP2	AWOK01S348199.1	1	Exon20	35474	35626	84	77
	AT2G34660.2	MRP2	AWOK01S348199.1	1	Exon21	36053	36213	50	73
	AT2G34660.2	MRP2	AWOK01S348199.1	1	Exon22	37139	37155	64	64
	AT2G34660.2	MRP2	AWOK01S009203.1	-1	Exon1	11791	11417	48	56
	AT2G34660.2	MRP2	AWOK01S009203.1	-1	Exon2	10673	10447	32	52
	AT2G34660.2	MRP2	AWOK01S009203.1	-1	Exon3	10367	10062	52	64
	AT2G34660.2	MRP2	AWOK01S009203.1	-1	Exon4	9793	9598	56	60
	AT2G34660.2	MRP2	AWOK01S009203.1	-1	Exon5	9036	8989	35	35
	AT2G34660.2	MRP2	AWOK01S115079.1	-1	Exon1	17187	15838	40	44
	AT2G34660.2	MRP2	AWOK01S115079.1	-1	Exon2	15665	15345	44	48
	AT2G34660.2	MRP2	AWOK01S115079.1	-1	Exon3	15263	15186	36	40
	AT2G34660.2	MRP2	AWOK01S115079.1	-1	Exon4	15059	14418	20	52
	AT2G34660.2	MRP2	AWOK01S115079.1	-1	Exon5	13811	13529	28	40
	AT2G34660.2	MRP2	AWOK01S115079.1	-1	Exon6	13427	13161	32	36
	AT2G34660.2	MRP2	AWOK01S115079.1	-1	Exon7	13085	12780	36	60
	AT2G34660.2	MRP2	AWOK01S115079.1	-1	Exon8	12524	12439	60	68
	AT2G34660.2	MRP2	AWOK01S115079.1	-1	Exon9	12202	12127	36	36
	AT2G34660.2	MRP2	AWOK01S481893.1	-1	Exon1	13929	13857	84	84
	AT2G34660.2	MRP2	AWOK01S481893.1	-1	Exon2	13087	12980	64	64
	AT2G34660.2	MRP2	AWOK01S481893.1	-1	Exon3	12073	11968	76	76
	AT2G34660.2	MRP2	AWOK01S481893.1	-1	Exon4	11336	11303	60	60
	AT2G34660.2	MRP2	AWOK01S481893.1	-1	Exon5	10154	10063	68	72
	AT2G34660.2	MRP2	AWOK01S481893.1	-1	Exon6	9964	9871	80	80
	AT2G34660.2	MRP2	AWOK01S481893.1	-1	Exon7	9414	9294	76	84
	AT2G34660.2	MRP2	AWOK01S481893.1	-1	Exon8	7128	6988	70	74
	AT2G34660.2	MRP2	AWOK01S481893.1	-1	Exon9	4768	4574	72	72
	AT2G34660.2	MRP2	AWOK01S481893.1	-1	Exon10	4414	4316	60	60
	AT2G34660.2	MRP2	AWOK01S481893.1	-1	Exon11	4195	4048	92	96
	AT2G34660.2	MRP2	AWOK01S481893.1	-1	Exon12	1916	1537	84	64
	AT2G34660.2	MRP2	AWOK01S481893.1	-1	Exon13	642	462	64	56
	AT2G34660.2	MRP2	AWOK01S481893.1	-1	Exon14	97	1	68	72
	AT2G34660.2	MRP2	AWOK01S003125.1	1	Exon1	18324	18353	30	30
	AT2G34660.2	MRP2	AWOK01S003125.1	1	Exon2	18918	20267	40	40
	AT2G34660.2	MRP2	AWOK01S003125.1	1	Exon3	20429	20749	44	48
	AT2G34660.2	MRP2	AWOK01S003125.1	1	Exon4	20831	20921	36	40
	AT2G34660.2	MRP2	AWOK01S003125.1	1	Exon5	22291	22573	28	40
	AT2G34660.2	MRP2	AWOK01S003125.1	1	Exon6	22675	22941	28	36
	AT2G34660.2	MRP2	AWOK01S003125.1	1	Exon7	23017	23322	36	60
	AT2G34660.2	MRP2	AWOK01S003125.1	1	Exon8	23562	23636	60	60
	AT2G34660.2	MRP2	AWOK01S003125.1	1	Exon9	23884	23959	36	36
	AT2G34660.2	MRP2	AWOK01S083414.1	-1	Exon1	11169	10243	52	48
	AT2G34660.2	MRP2	AWOK01S083414.1	-1	Exon2	10114	9794	48	48
	AT2G34660.2	MRP2	AWOK01S083414.1	-1	Exon3	9713	9627	40	44
	AT2G34660.2	MRP2	AWOK01S083414.1	-1	Exon4	8444	8002	40	52
	AT2G34660.2	MRP2	AWOK01S083414.1	-1	Exon5	7867	7739	28	44
	AT2G34660.2	MRP2	AWOK01S083414.1	-1	Exon6	5288	5077	24	44
	AT2G34660.2	MRP2	AWOK01S083414.1	-1	Exon7	3357	3052	48	60
	AT2G34660.2	MRP2	AWOK01S083414.1	-1	Exon8	2707	2468	64	52
	AT2G34660.2	MRP2	AWOK01S083414.1	-1	Exon9	2330	2183	48	20
	AT2G34660.2	MRP2	AWOK01S144215.1	1	Exon1	7447	8834	32	36
	AT2G34660.2	MRP2	AWOK01S144215.1	1	Exon2	8996	9309	52	44
	AT2G34660.2	MRP2	AWOK01S144215.1	1	Exon3	9384	9473	40	40
	AT2G34660.2	MRP2	AWOK01S144215.1	1	Exon4	13551	13936	40	56
	AT2G34660.2	MRP2	AWOK01S144215.1	1	Exon5	16245	16471	32	40
	AT2G34660.2	MRP2	AWOK01S144215.1	1	Exon6	16544	16849	44	60
	AT2G34660.2	MRP2	AWOK01S144215.1	1	Exon7	17092	17331	60	36
	AT2G34660.2	MRP2	AWOK01S144215.1	1	Exon8	17438	17513	36	36
	AT2G34660.2	MRP2	AWOK01S042428.1	1	Exon1	34617	35511	32	40
	AT2G34660.2	MRP2	AWOK01S042428.1	1	Exon2	36139	36459	60	44
	AT2G34660.2	MRP2	AWOK01S042428.1	1	Exon3	36876	36962	44	48
	AT2G34660.2	MRP2	AWOK01S042428.1	1	Exon4	37106	37726	24	64
	AT2G34660.2	MRP2	AWOK01S042428.1	1	Exon5	38585	38923	48	24
	AT2G34660.2	MRP2	AWOK01S042428.1	1	Exon6	39012	39038	40	40
	AT2G34660.2	MRP2	AWOK01S042428.1	1	Exon7	39539	39588	47	47
	AT2G34660.2	MRP2	AWOK01S042428.1	1	Exon8	39920	40225	48	56
	AT2G34660.2	MRP2	AWOK01S042428.1	1	Exon9	40432	40495	47	47
	AT2G34660.2	MRP2	AWOK01S042428.1	1	Exon10	40611	40852	52	56
	AT2G34660.2	MRP2	AWOK01S006874.1	-1	Exon1	12825	12109	20	44
	AT2G34660.2	MRP2	AWOK01S006874.1	-1	Exon2	11707	11387	44	44
	AT2G34660.2	MRP2	AWOK01S006874.1	-1	Exon3	11289	11203	36	44
	AT2G34660.2	MRP2	AWOK01S006874.1	-1	Exon4	10937	10350	36	48
	AT2G34660.2	MRP2	AWOK01S006874.1	-1	Exon5	9218	8913	44	52
	AT2G34660.2	MRP2	AWOK01S006874.1	-1	Exon6	8658	8419	56	36
	AT2G34660.2	MRP2	AWOK01S006874.1	-1	Exon7	8323	8248	36	36
	AT2G34660.2	MRP2	AWOK01S453903.1	-1	Exon1	7465	6529	52	48
	AT2G34660.2	MRP2	AWOK01S453903.1	-1	Exon2	6400	6080	48	48
	AT2G34660.2	MRP2	AWOK01S453903.1	-1	Exon3	5999	5913	40	44
	AT2G34660.2	MRP2	AWOK01S453903.1	-1	Exon4	4740	4313	40	60
	AT2G34660.2	MRP2	AWOK01S453903.1	-1	Exon5	4194	4061	28	44
	AT2G34660.2	MRP2	AWOK01S453903.1	-1	Exon6	2943	2708	40	28
	AT2G34660.2	MRP2	AWOK01S453903.1	-1	Exon7	2192	1981	24	40
	AT2G34660.2	MRP2	AWOK01S453903.1	-1	Exon8	1288	983	48	60
	AT2G34660.2	MRP2	AWOK01S453903.1	-1	Exon9	596	353	64	56
	AT2G34660.2	MRP2	AWOK01S453903.1	-1	Exon10	30	1	30	30
	AT2G34660.2	MRP2	AWOK01S509989.1	1	Exon1	1	597	20	56
	AT2G34660.2	MRP2	AWOK01S509989.1	1	Exon2	688	759	41	41
	AT2G34660.2	MRP2	AWOK01S615427.1	1	Exon1	1	290	76	88
	AT2G34660.2	MRP2	AWOK01S315685.1	1	Exon1	304	517	20	44
	AT2G34660.2	MRP2	AWOK01S315685.1	1	Exon2	607	927	48	44
	AT2G34660.2	MRP2	AWOK01S315685.1	1	Exon3	1027	1113	44	48
	AT2G34660.2	MRP2	AWOK01S315685.1	1	Exon4	1320	1907	36	48
	AT2G34660.2	MRP2	AWOK01S315685.1	1	Exon5	2972	3277	48	48
	AT2G34660.2	MRP2	AWOK01S315685.1	1	Exon6	3527	3766	56	36
	AT2G34660.2	MRP2	AWOK01S315685.1	1	Exon7	4086	4172	32	36
	AT2G34660.2	MRP2	AWOK01S446638.1	1	Exon1	1017	1549	36	60
	AT2G34660.2	MRP2	AWOK01S446638.1	1	Exon2	1762	1825	33	33
	AT2G34660.2	MRP2	AWOK01S446638.1	1	Exon3	1946	2179	56	48
	AT2G34660.2	MRP2	AWOK01S446638.1	1	Exon4	2541	2618	40	44
	AT2G34660.2	MRP2	AWOK01S364436.1	-1	Exon1	13510	12906	36	44
	AT2G34660.2	MRP2	AWOK01S364436.1	-1	Exon2	12748	12428	44	48
	AT2G34660.2	MRP2	AWOK01S364436.1	-1	Exon3	12355	12269	40	44
	AT2G34660.2	MRP2	AWOK01S364436.1	-1	Exon4	12128	11499	20	56
	AT2G34660.2	MRP2	AWOK01S364436.1	-1	Exon5	10970	10715	24	44
	AT2G34660.2	MRP2	AWOK01S364436.1	-1	Exon6	10239	9934	32	56
	AT2G34660.2	MRP2	AWOK01S364436.1	-1	Exon7	9654	9439	52	48
	AT2G34660.2	MRP2	AWOK01S633661.1	-1	Exon1	834	297	20	44
	AT2G34660.2	MRP2	AWOK01S633661.1	-1	Exon2	179	1	56	40
	AT2G34660.2	MRP2	AWOK01S246861.1	1	Exon1	1	209	52	56
	AT2G34660.2	MRP2	AWOK01S246861.1	1	Exon2	293	379	36	36
	AT2G34660.2	MRP2	AWOK01S246861.1	1	Exon3	462	1094	28	60
	AT2G34660.2	MRP2	AWOK01S246861.1	1	Exon4	1899	2113	28	48
	AT2G34660.2	MRP2	AWOK01S246861.1	1	Exon5	2194	2499	36	56
	AT2G34660.2	MRP2	AWOK01S246861.1	1	Exon6	2744	2788	75	75
	AT2G34660.2	MRP2	AWOK01S246861.1	1	Exon7	3066	3141	40	40
	AT2G34660.2	MRP2	AWOK01S189127.1	1	Exon1	12945	13257	36	24
	AT2G34660.2	MRP2	AWOK01S371635.1	1	Exon1	1789	2000	28	80
	AT2G34660.2	MRP2	AWOK01S371635.1	1	Exon2	4428	4619	74	73
	AT2G34660.2	MRP2	AWOK01S371635.1	1	Exon3	4775	4873	60	60
	AT2G34660.2	MRP2	AWOK01S371635.1	1	Exon4	4988	5041	94	94
	AT2G34660.2	MRP2	AWOK01S371635.1	1	Exon5	7899	7909	54	54
	AT2G34660.2	MRP2	AWOK01S371635.1	1	Exon6	8647	9026	84	64
	AT2G34660.2	MRP2	AWOK01S619792.1	1	Exon1	1	64	36	36
	AT2G34660.2	MRP2	AWOK01S619792.1	1	Exon2	141	455	44	44
	AT2G34660.2	MRP2	AWOK01S062999.1	1	Exon1	2169	2295	36	24
	AT2G34660.2	MRP2	AWOK01S233770.1	-1	Exon1	24689	24536	76	48
	AT2G34660.2	MRP2	AWOK01S233770.1	-1	Exon2	24401	24315	36	40
	AT2G34660.2	MRP2	AWOK01S233770.1	-1	Exon3	23986	23342	28	80
	AT2G34660.2	MRP2	AWOK01S233770.1	-1	Exon4	22537	22283	40	40
	AT2G34660.2	MRP2	AWOK01S233770.1	-1	Exon5	21754	21480	36	60
	AT2G34660.2	MRP2	AWOK01S233770.1	-1	Exon6	20764	20525	64	44
	AT2G34660.2	MRP2	AWOK01S233770.1	-1	Exon7	20421	20370	36	36
	AT2G34660.2	MRP2	AWOK01S366459.1	-1	Exon1	522	361	64	68
	AT2G34660.2	MRP2	AWOK01S366459.1	-1	Exon2	139	1	44	68
	AT2G34660.2	MRP2	AWOK01S166439.1	-1	Exon1	7808	7774	33	33
	AT2G34660.2	MRP2	AWOK01S166439.1	-1	Exon2	5904	5728	32	28
	AT2G34660.2	MRP2	AWOK01S166439.1	-1	Exon3	5625	5340	36	48
	AT2G34660.2	MRP2	AWOK01S166439.1	-1	Exon4	3538	3195	44	28
	AT2G34660.2	MRP2	AWOK01S018165.1	-1	Exon1	7495	7152	40	32
	AT2G34660.2	MRP2	AWOK01S018165.1	-1	Exon1	4816	4612	40	40
	AT2G34660.2	MRP2	AWOK01S131056.1	-1	Exon1	16815	16673	44	48
	AT2G34660.2	MRP2	AWOK01S131056.1	-1	Exon2	16239	15890	44	20
	AT2G34660.2	MRP2	AWOK01S131056.1	-1	Exon3	13725	13443	24	40
	AT2G34660.2	MRP2	AWOK01S069665.1	1	Exon1	7618	7899	48	36
	AT2G34660.2	MRP2	AWOK01S021142.1	-1	Exon1	16129	15856	40	44
	AT2G34660.2	MRP2	AWOK01S021142.1	-1	Exon2	15439	15403	30	30
	AT2G34660.2	MRP2	AWOK01S628159.1	-1	Exon1	606	282	32	44
	AT2G34660.2	MRP2	AWOK01S628159.1	-1	Exon2	195	1	44	68
	AT2G34660.2	MRP2	AWOK01S107626.1	1	Exon1	23282	23678	36	32
	AT2G34660.2	MRP2	AWOK01S157752.1	-1	Exon1	2134	2099	35	35
	AT2G34660.2	MRP2	AWOK01S157752.1	-1	Exon2	640	1	32	48
	AT2G34660.2	MRP2	AWOK01S139613.1	-1	Exon1	5976	5288	32	32
	AT2G34660.2	MRP2	AWOK01S242363.1	-1	Exon1	17775	17749	33	33
	AT2G34660.2	MRP2	AWOK01S280648.1	-1	Exon1	10589	10260	48	56
	AT2G34660.2	MRP2	AWOK01S280648.1	-1	Exon2	6544	6360	36	52
	AT2G34660.2	MRP2	AWOK01S280648.1	-1	Exon3	2086	2028	33	33
	AT2G34660.2	MRP2	AWOK01S280648.1	-1	Exon4	1449	1296	64	36
	AT2G34660.2	MRP2	AWOK01S280648.1	-1	Exon5	1004	890	60	76
	AT2G34660.2	MRP2	AWOK01S280648.1	-1	Exon6	799	719	60	64
	AT2G34660.2	MRP2	AWOK01S280648.1	-1	Exon7	583	555	50	50
	AT2G34660.2	MRP2	AWOK01S085564.1	1	Exon1	5477	5806	48	48
	AT2G34660.2	MRP2	AWOK01S085564.1	1	Exon2	9125	9155	30	30
	AT2G34660.2	MRP2	AWOK01S085564.1	1	Exon3	9491	9692	24	52
	AT2G34660.2	MRP2	AWOK01S105659.1	-1	Exon1	6448	6385	72	72
	AT2G34660.2	MRP2	AWOK01S105659.1	-1	Exon2	4529	4423	68	76
	AT2G34660.2	MRP2	AWOK01S105659.1	-1	Exon3	4339	4246	80	80
	AT2G34660.2	MRP2	AWOK01S105659.1	-1	Exon4	3745	3560	73	69
	AT2G34660.2	MRP2	AWOK01S639417.1	-1	Exon1	843	1	32	40
	AT2G34660.2	MRP2	AWOK01S633555.1	1	Exon1	1	165	80	44
	AT2G34660.2	MRP2	AWOK01S633555.1	1	Exon2	265	351	36	44
	AT2G34660.2	MRP2	AWOK01S399558.1	1	Exon1	1357	1537	60	56
	AT2G34660.2	MRP2	AWOK01S399558.1	1	Exon2	1916	2012	72	76
	AT2G34660.2	MRP2	AWOK01S643519.1	-1	Exon1	4700	4432	44	48
	AT2G34660.2	MRP2	AWOK01S643519.1	-1	Exon2	1798	1492	36	32
	AT2G34660.2	MRP2	AWOK01S642479.1	1	Exon1	922	1572	24	36
	AT2G34660.2	MRP2	AWOK01S252085.1	-1	Exon1	3427	3239	48	36
	AT2G34660.2	MRP2	AWOK01S252085.1	-1	Exon2	2942	2828	56	72
	AT2G34660.2	MRP2	AWOK01S252085.1	-1	Exon3	2738	2658	60	64
	AT2G34660.2	MRP2	AWOK01S252085.1	-1	Exon4	1046	990	73	73
	AT2G34660.2	MRP2	AWOK01S252085.1	-1	Exon5	297	232	54	54
	AT2G34660.2	MRP2	AWOK01S024139.1	-1	Exon1	15499	15430	37	37
	AT2G34660.2	MRP2	AWOK01S024139.1	-1	Exon2	15090	14939	20	44
	AT2G34660.2	MRP2	AWOK01S024139.1	-1	Exon3	14211	14110	40	48
	AT2G34660.2	MRP2	AWOK01S024139.1	-1	Exon4	14038	13971	54	54
	AT2G34660.2	MRP2	AWOK01S024139.1	-1	Exon5	13739	13608	28	52
	AT2G34660.2	MRP2	AWOK01S024139.1	-1	Exon6	13511	13364	52	28
	AT2G34660.2	MRP2	AWOK01S024139.1	-1	Exon7	11847	11686	24	36
	AT2G34660.2	MRP2	AWOK01S024139.1	-1	Exon8	9884	9841	53	53
	AT2G34660.2	MRP2	AWOK01S024139.1	-1	Exon9	8310	8188	28	56
	AT2G34660.2	MRP2	AWOK01S024139.1	-1	Exon10	7423	7236	68	28
	AT2G34660.2	MRP2	AWOK01S024139.1	-1	Exon11	7078	6889	40	56
	AT2G34660.2	MRP2	AWOK01S024139.1	-1	Exon12	6810	6768	53	53
	AT2G34660.2	MRP2	AWOK01S247055.1	1	Exon1	11033	11307	60	32
	AT2G34660.2	MRP2	AWOK01S433671.1	-1	Exon1	1040	801	56	36
	AT2G34660.2	MRP2	AWOK01S433671.1	-1	Exon2	450	354	32	28
	AT2G34660.2	MRP2	AWOK01S433671.1	-1	Exon3	266	236	36	36
	AT2G34660.2	MRP2	AWOK01S051281.1	-1	Exon1	19994	19943	38	38
	AT2G34660.2	MRP2	AWOK01S051281.1	-1	Exon1	17309	16951	44	40
	AT2G34660.2	MRP2	AWOK01S262813.1	-1	Exon1	2255	1933	40	40
	AT2G34660.2	MRP2	AWOK01S262813.1	-1	Exon1	1011	974	38	38
	AT2G34660.2	MRP2	AWOK01S626104.1	1	Exon1	1	116	60	56
	AT2G34660.2	MRP2	AWOK01S626104.1	1	Exon2	360	556	64	52
	AT2G34660.2	MRP2	AWOK01S001640.1	-1	Exon1	2591	2247	40	28
	AT2G34660.2	MRP2	AWOK01S022371.1	-1	Exon1	34885	34816	37	37
	AT2G34660.2	MRP2	AWOK01S022371.1	-1	Exon2	34464	34321	28	44
	AT2G34660.2	MRP2	AWOK01S022371.1	-1	Exon3	33595	33494	36	44
	AT2G34660.2	MRP2	AWOK01S022371.1	-1	Exon4	33423	33356	54	54
	AT2G34660.2	MRP2	AWOK01S022371.1	-1	Exon5	33126	32995	28	52
	AT2G34660.2	MRP2	AWOK01S022371.1	-1	Exon6	32896	32749	48	28
	AT2G34660.2	MRP2	AWOK01S022371.1	-1	Exon7	30654	30501	32	56
	AT2G34660.2	MRP2	AWOK01S022371.1	-1	Exon8	30247	30200	37	37
	AT2G34660.2	MRP2	AWOK01S022371.1	-1	Exon9	29383	29261	64	60
	AT2G34660.2	MRP2	AWOK01S022371.1	-1	Exon10	27812	27687	28	56
	AT2G34660.2	MRP2	AWOK01S022371.1	-1	Exon11	26937	26750	72	32
	AT2G34660.2	MRP2	AWOK01S022371.1	-1	Exon12	26276	26116	48	44
	AT2G34660.2	MRP2	AWOK01S141345.1	-1	Exon1	5064	4714	40	28
	AT2G34660.2	MRP2	AWOK01S171463.1	-1	Exon1	12221	12038	68	28
	AT2G34660.2	MRP2	AWOK01S171463.1	-1	Exon1	10347	10205	24	40
	AT2G34660.2	MRP2	AWOK01S040718.1	-1	Exon1	65214	64951	40	40
	AT2G34660.2	MRP2	AWOK01S040718.1	-1	Exon1	61746	61271	40	20
	AT2G34660.2	MRP2	AWOK01S481025.1	-1	Exon1	455	338	64	56
	AT2G34660.2	MRP2	AWOK01S481025.1	-1	Exon2	255	169	40	40
	AT2G34660.2	MRP2	AWOK01S481025.1	-1	Exon3	87	1	28	32
	AT2G34660.2	MRP2	AWOK01S124851.1	1	Exon1	34350	34623	40	40
	AT2G34660.2	MRP2	AWOK01S124851.1	1	Exon1	37869	38227	40	20
	AT2G34660.2	MRP2	AWOK01S124851.1	1	Exon2	38302	38343	33	33
	AT2G34660.2	MRP2	AWOK01S238318.1	-1	Exon1	367	1	20	48
AtMRP3	AT3G13080.1	MRP3	AWOK01S433794.1	-1	Exon1	3415	3276	60	58
	AT3G13080.1	MRP3	AWOK01S433794.1	-1	Exon2	2951	1698	64	92
	AT3G13080.1	MRP3	AWOK01S433794.1	-1	Exon3	1614	1528	76	88
	AT3G13080.1	MRP3	AWOK01S433794.1	-1	Exon4	1446	814	80	76
	AT3G13080.1	MRP3	AWOK01S433794.1	-1	Exon5	668	504	66	72
	AT3G13080.1	MRP3	AWOK01S433794.1	-1	Exon6	366	69	76	66
	AT3G13080.1	MRP3	AWOK01S348319.1	1	Exon1	2464	2737	44	28
	AT3G13080.1	MRP3	AWOK01S348319.1	1	Exon2	3044	4377	48	72
	AT3G13080.1	MRP3	AWOK01S348319.1	1	Exon3	4465	4551	48	60
	AT3G13080.1	MRP3	AWOK01S348319.1	1	Exon4	4645	5244	48	64
	AT3G13080.1	MRP3	AWOK01S348319.1	1	Exon5	5360	5524	48	44
	AT3G13080.1	MRP3	AWOK01S348319.1	1	Exon6	5846	6140	56	44
	AT3G13080.1	MRP3	AWOK01S348319.1	1	Exon7	6366	6521	76	72
	AT3G13080.1	MRP3	AWOK01S348319.1	1	Exon8	7110	7173	33	33
	AT3G13080.1	MRP3	AWOK01S348319.1	1	Exon9	7292	7379	60	60
	AT3G13080.1	MRP3	AWOK01S072858.1	1	Exon1	24219	24257	38	38
	AT3G13080.1	MRP3	AWOK01S072858.1	1	Exon2	25508	26733	60	88
	AT3G13080.1	MRP3	AWOK01S072858.1	1	Exon3	26861	26947	64	72
	AT3G13080.1	MRP3	AWOK01S072858.1	1	Exon4	27551	28201	40	64
	AT3G13080.1	MRP3	AWOK01S072858.1	1	Exon5	28711	28875	48	68
	AT3G13080.1	MRP3	AWOK01S072858.1	1	Exon6	29203	29497	60	52
	AT3G13080.1	MRP3	AWOK01S072858.1	1	Exon7	29601	29643	66	66
	AT3G13080.1	MRP3	AWOK01S072858.1	1	Exon8	30009	30152	52	84
	AT3G13080.1	MRP3	AWOK01S072858.1	1	Exon9	30586	30649	61	61
	AT3G13080.1	MRP3	AWOK01S072858.1	1	Exon10	30760	30920	72	64
	AT3G13080.1	MRP3	AWOK01S072858.1	1	Exon11	31100	31206	56	52
	AT3G13080.1	MRP3	AWOK01S055307.1	1	Exon1	18267	19849	24	84
	AT3G13080.1	MRP3	AWOK01S055307.1	1	Exon2	19984	20070	68	76
	AT3G13080.1	MRP3	AWOK01S055307.1	1	Exon3	20465	21109	40	68
	AT3G13080.1	MRP3	AWOK01S055307.1	1	Exon4	21470	21634	56	60
	AT3G13080.1	MRP3	AWOK01S055307.1	1	Exon5	21910	22204	60	48
	AT3G13080.1	MRP3	AWOK01S055307.1	1	Exon6	22326	22540	60	44
	AT3G13080.1	MRP3	AWOK01S055307.1	1	Exon7	22686	22911	56	68
	AT3G13080.1	MRP3	AWOK01S055307.1	1	Exon8	23340	23403	71	71
	AT3G13080.1	MRP3	AWOK01S055307.1	1	Exon9	23699	23938	72	64
	AT3G13080.1	MRP3	AWOK01S055307.1	1	Exon10	24043	24149	52	52
	AT3G13080.1	MRP3	AWOK01S250584.1	1	Exon1	22236	23578	32	68
	AT3G13080.1	MRP3	AWOK01S250584.1	1	Exon2	23663	23983	56	72
	AT3G13080.1	MRP3	AWOK01S250584.1	1	Exon3	24140	24226	48	60
	AT3G13080.1	MRP3	AWOK01S250584.1	1	Exon4	24312	24938	52	60
	AT3G13080.1	MRP3	AWOK01S250584.1	1	Exon5	25036	25200	36	32
	AT3G13080.1	MRP3	AWOK01S250584.1	1	Exon6	25299	25593	60	24
	AT3G13080.1	MRP3	AWOK01S250584.1	1	Exon7	25679	25893	40	28
	AT3G13080.1	MRP3	AWOK01S250584.1	1	Exon8	25972	26277	48	60
	AT3G13080.1	MRP3	AWOK01S250584.1	1	Exon9	26365	26627	48	64
	AT3G13080.1	MRP3	AWOK01S250584.1	1	Exon10	26821	26852	36	36
	AT3G13080.1	MRP3	AWOK01S157752.1	-1	Exon1	640	1	72	92
	AT3G13080.1	MRP3	AWOK01S246455.1	-1	Exon1	2212	1	24	44
	AT3G13080.1	MRP3	AWOK01S146160.1	1	Exon1	8644	9117	28	64
	AT3G13080.1	MRP3	AWOK01S146160.1	1	Exon2	9198	9518	56	76
	AT3G13080.1	MRP3	AWOK01S146160.1	1	Exon3	9617	9703	48	60
	AT3G13080.1	MRP3	AWOK01S146160.1	1	Exon4	9792	10406	48	56
	AT3G13080.1	MRP3	AWOK01S146160.1	1	Exon5	10526	10690	32	40
	AT3G13080.1	MRP3	AWOK01S146160.1	1	Exon6	12012	12306	36	36
	AT3G13080.1	MRP3	AWOK01S146160.1	1	Exon7	12416	12630	32	48
	AT3G13080.1	MRP3	AWOK01S146160.1	1	Exon8	12776	13081	64	60
	AT3G13080.1	MRP3	AWOK01S146160.1	1	Exon9	13167	13230	47	47
	AT3G13080.1	MRP3	AWOK01S146160.1	1	Exon10	13340	13583	76	68
	AT3G13080.1	MRP3	AWOK01S146160.1	1	Exon11	13688	13787	52	48
	AT3G13080.1	MRP3	AWOK01S146160.1	-1	Exon1	9908	9799	53	57
	AT3G13080.1	MRP3	AWOK01S146160.1	-1	Exon2	9711	9646	68	68
	AT3G13080.1	MRP3	AWOK01S146160.1	-1	Exon3	9557	9202	64	65
	AT3G13080.1	MRP3	AWOK01S146160.1	-1	Exon4	9121	8140	62	68
	AT3G13080.1	MRP3	AWOK01S288208.1	1	Exon1	3670	5038	36	68
	AT3G13080.1	MRP3	AWOK01S288208.1	1	Exon2	5204	5524	56	76
	AT3G13080.1	MRP3	AWOK01S288208.1	1	Exon3	5597	5683	40	48
	AT3G13080.1	MRP3	AWOK01S288208.1	1	Exon4	5869	6456	32	60
	AT3G13080.1	MRP3	AWOK01S288208.1	1	Exon5	6566	6730	28	36
	AT3G13080.1	MRP3	AWOK01S288208.1	1	Exon6	7418	7632	40	56
	AT3G13080.1	MRP3	AWOK01S288208.1	1	Exon7	7709	7855	60	76
	AT3G13080.1	MRP3	AWOK01S288208.1	1	Exon8	8135	8198	42	42
	AT3G13080.1	MRP3	AWOK01S288208.1	1	Exon9	8272	8511	68	52
	AT3G13080.1	MRP3	AWOK01S288208.1	1	Exon10	8619	8702	36	44
	AT3G13080.1	MRP3	AWOK01S246861.1	1	Exon1	1	209	69	80
	AT3G13080.1	MRP3	AWOK01S246861.1	1	Exon2	293	379	77	77
	AT3G13080.1	MRP3	AWOK01S246861.1	1	Exon3	462	1094	81	78
	AT3G13080.1	MRP3	AWOK01S246861.1	1	Exon4	1211	1375	68	72
	AT3G13080.1	MRP3	AWOK01S246861.1	1	Exon5	1513	1807	74	68
	AT3G13080.1	MRP3	AWOK01S246861.1	1	Exon6	1899	2113	72	70
	AT3G13080.1	MRP3	AWOK01S246861.1	1	Exon7	2194	2499	77	80
	AT3G13080.1	MRP3	AWOK01S246861.1	1	Exon8	2601	2622	77	77
	AT3G13080.1	MRP3	AWOK01S246861.1	1	Exon9	2744	2772	68	68
	AT3G13080.1	MRP3	AWOK01S246861.1	1	Exon10	3066	3172	68	68
	AT3G13080.1	MRP3	AWOK01S246861.1	1	Exon11	3198	3245	60	60
	AT3G13080.1	MRP3	AWOK01S246861.1	1	Exon12	3354	3376	60	60
	AT3G13080.1	MRP3	AWOK01S489317.1	-1	Exon1	6636	6557	28	32
	AT3G13080.1	MRP3	AWOK01S489317.1	-1	Exon2	5741	4363	28	68
	AT3G13080.1	MRP3	AWOK01S489317.1	-1	Exon3	4242	3922	60	80
	AT3G13080.1	MRP3	AWOK01S489317.1	-1	Exon4	3848	3762	52	60
	AT3G13080.1	MRP3	AWOK01S489317.1	-1	Exon5	3604	3017	28	68
	AT3G13080.1	MRP3	AWOK01S489317.1	-1	Exon6	2679	2385	40	20
	AT3G13080.1	MRP3	AWOK01S489317.1	-1	Exon7	2288	2074	32	60
	AT3G13080.1	MRP3	AWOK01S489317.1	-1	Exon8	1994	1689	56	68
	AT3G13080.1	MRP3	AWOK01S489317.1	-1	Exon9	1582	1519	61	61
	AT3G13080.1	MRP3	AWOK01S489317.1	-1	Exon10	1437	1094	72	32
	AT3G13080.1	MRP3	AWOK01S083414.1	-1	Exon1	11267	10246	52	72
	AT3G13080.1	MRP3	AWOK01S083414.1	-1	Exon2	10114	9794	68	92
	AT3G13080.1	MRP3	AWOK01S083414.1	-1	Exon3	9713	9627	64	68
	AT3G13080.1	MRP3	AWOK01S083414.1	-1	Exon4	8649	8599	47	47
	AT3G13080.1	MRP3	AWOK01S083414.1	-1	Exon5	8559	8017	28	64
	AT3G13080.1	MRP3	AWOK01S083414.1	-1	Exon6	7867	7742	52	64
	AT3G13080.1	MRP3	AWOK01S083414.1	-1	Exon7	6030	5736	44	52
	AT3G13080.1	MRP3	AWOK01S083414.1	-1	Exon8	5288	5077	52	48
	AT3G13080.1	MRP3	AWOK01S083414.1	-1	Exon9	3357	3052	48	64
	AT3G13080.1	MRP3	AWOK01S083414.1	-1	Exon10	2896	2833	57	57
	AT3G13080.1	MRP3	AWOK01S083414.1	-1	Exon11	2707	2591	76	76
	AT3G13080.1	MRP3	AWOK01S083414.1	-1	Exon12	2330	2224	60	72
	AT3G13080.1	MRP3	AWOK01S009203.1	-1	Exon1	11794	11417	40	68
	AT3G13080.1	MRP3	AWOK01S009203.1	-1	Exon2	11054	10760	40	20
	AT3G13080.1	MRP3	AWOK01S009203.1	-1	Exon3	10661	10447	32	60
	AT3G13080.1	MRP3	AWOK01S009203.1	-1	Exon4	10367	10062	52	64
	AT3G13080.1	MRP3	AWOK01S009203.1	-1	Exon5	9938	9875	57	57
	AT3G13080.1	MRP3	AWOK01S009203.1	-1	Exon6	9793	9451	72	32
	AT3G13080.1	MRP3	AWOK01S200231.1	1	Exon1	31781	33096	36	68
	AT3G13080.1	MRP3	AWOK01S200231.1	1	Exon2	33181	33501	56	76
	AT3G13080.1	MRP3	AWOK01S200231.1	1	Exon3	33656	33742	48	60
	AT3G13080.1	MRP3	AWOK01S200231.1	1	Exon4	33818	34444	52	60
	AT3G13080.1	MRP3	AWOK01S200231.1	1	Exon5	34535	34699	36	32
	AT3G13080.1	MRP3	AWOK01S200231.1	1	Exon6	34793	35087	60	24
	AT3G13080.1	MRP3	AWOK01S200231.1	1	Exon7	35173	35387	40	32
	AT3G13080.1	MRP3	AWOK01S200231.1	1	Exon8	35458	35763	48	60
	AT3G13080.1	MRP3	AWOK01S200231.1	1	Exon9	35836	36139	48	60
	AT3G13080.1	MRP3	AWOK01S200231.1	1	Exon10	36285	36320	38	38
	AT3G13080.1	MRP3	AWOK01S453903.1	-1	Exon1	7563	6532	52	72
	AT3G13080.1	MRP3	AWOK01S453903.1	-1	Exon2	6311	6080	48	92
	AT3G13080.1	MRP3	AWOK01S453903.1	-1	Exon3	5999	5913	64	68
	AT3G13080.1	MRP3	AWOK01S453903.1	-1	Exon4	5008	4804	60	20
	AT3G13080.1	MRP3	AWOK01S453903.1	-1	Exon5	4758	4313	28	64
	AT3G13080.1	MRP3	AWOK01S453903.1	-1	Exon6	4194	4030	52	48
	AT3G13080.1	MRP3	AWOK01S453903.1	-1	Exon7	2943	2649	48	52
	AT3G13080.1	MRP3	AWOK01S453903.1	-1	Exon8	2192	1981	52	48
	AT3G13080.1	MRP3	AWOK01S453903.1	-1	Exon9	1288	1211	48	48
	AT3G13080.1	MRP3	AWOK01S453903.1	-1	Exon10	780	717	57	57
	AT3G13080.1	MRP3	AWOK01S453903.1	-1	Exon11	596	522	76	76
	AT3G13080.1	MRP3	AWOK01S024680.1	-1	Exon1	17972	17941	57	57
	AT3G13080.1	MRP3	AWOK01S024680.1	-1	Exon2	17850	16952	28	88
	AT3G13080.1	MRP3	AWOK01S024680.1	-1	Exon3	16792	16745	77	77
	AT3G13080.1	MRP3	AWOK01S024680.1	-1	Exon4	16350	16139	54	58
	AT3G13080.1	MRP3	AWOK01S024680.1	-1	Exon5	15192	15028	48	64
	AT3G13080.1	MRP3	AWOK01S024680.1	-1	Exon6	14693	14411	60	56
	AT3G13080.1	MRP3	AWOK01S024680.1	-1	Exon7	14296	14258	64	64
	AT3G13080.1	MRP3	AWOK01S024680.1	-1	Exon8	13870	13751	52	68
	AT3G13080.1	MRP3	AWOK01S024680.1	-1	Exon9	13295	13240	64	64
	AT3G13080.1	MRP3	AWOK01S024680.1	-1	Exon10	13129	13079	70	70
	AT3G13080.1	MRP3	AWOK01S024680.1	-1	Exon11	12781	12675	56	52
	AT3G13080.1	MRP3	AWOK01S315685.1	1	Exon1	1	514	32	64
	AT3G13080.1	MRP3	AWOK01S315685.1	1	Exon2	607	927	52	80
	AT3G13080.1	MRP3	AWOK01S315685.1	1	Exon3	1027	1113	48	60
	AT3G13080.1	MRP3	AWOK01S315685.1	1	Exon4	1320	1907	24	60
	AT3G13080.1	MRP3	AWOK01S315685.1	1	Exon5	2682	2896	44	52
	AT3G13080.1	MRP3	AWOK01S315685.1	1	Exon6	2972	3277	64	68
	AT3G13080.1	MRP3	AWOK01S315685.1	1	Exon7	3364	3427	57	57
	AT3G13080.1	MRP3	AWOK01S315685.1	1	Exon8	3527	3704	72	56
	AT3G13080.1	MRP3	AWOK01S315685.1	-1	Exon1	3278	2968	61	56
	AT3G13080.1	MRP3	AWOK01S315685.1	-1	Exon2	2892	2575	61	50
	AT3G13080.1	MRP3	AWOK01S315685.1	-1	Exon3	2502	2121	54	54
	AT3G13080.1	MRP3	AWOK01S315685.1	-1	Exon4	1904	1432	62	53
	AT3G13080.1	MRP3	AWOK01S315685.1	-1	Exon5	1391	1256	54	54
	AT3G13080.1	MRP3	AWOK01S315685.1	-1	Exon6	1120	1036	54	54
	AT3G13080.1	MRP3	AWOK01S315685.1	-1	Exon7	936	608	72	66
	AT3G13080.1	MRP3	AWOK01S315685.1	-1	Exon8	521	225	65	53
	AT3G13080.1	MRP3	AWOK01S315685.1	-1	Exon9	194	45	57	70
	AT3G13080.1	MRP3	AWOK01S315685.1	-1	Exon10	17	1	77	77
	AT3G13080.1	MRP3	AWOK01S003125.1	1	Exon1	18878	20264	32	64
	AT3G13080.1	MRP3	AWOK01S003125.1	1	Exon2	20429	20749	60	80
	AT3G13080.1	MRP3	AWOK01S003125.1	1	Exon3	20831	20917	56	60
	AT3G13080.1	MRP3	AWOK01S003125.1	1	Exon4	21102	21689	36	56
	AT3G13080.1	MRP3	AWOK01S003125.1	1	Exon5	21799	21963	28	36
	AT3G13080.1	MRP3	AWOK01S003125.1	1	Exon6	22315	22609	40	20
	AT3G13080.1	MRP3	AWOK01S003125.1	1	Exon7	22727	22941	40	56
	AT3G13080.1	MRP3	AWOK01S003125.1	1	Exon8	23017	23082	68	68
	AT3G13080.1	MRP3	AWOK01S003125.1	1	Exon9	23426	23489	52	52
	AT3G13080.1	MRP3	AWOK01S003125.1	1	Exon10	23562	23801	68	56
	AT3G13080.1	MRP3	AWOK01S003125.1	1	Exon11	23884	23990	36	36
	AT3G13080.1	MRP3	AWOK01S115079.1	-1	Exon1	17227	15841	32	64
	AT3G13080.1	MRP3	AWOK01S115079.1	-1	Exon2	15665	15345	60	80
	AT3G13080.1	MRP3	AWOK01S115079.1	-1	Exon3	15263	15177	56	60
	AT3G13080.1	MRP3	AWOK01S115079.1	-1	Exon4	15005	14418	36	56
	AT3G13080.1	MRP3	AWOK01S115079.1	-1	Exon5	14308	14144	28	36
	AT3G13080.1	MRP3	AWOK01S115079.1	-1	Exon6	13787	13493	40	20
	AT3G13080.1	MRP3	AWOK01S115079.1	-1	Exon7	13375	13161	40	56
	AT3G13080.1	MRP3	AWOK01S115079.1	-1	Exon8	13085	13025	66	66
	AT3G13080.1	MRP3	AWOK01S115079.1	-1	Exon9	12660	12597	52	52
	AT3G13080.1	MRP3	AWOK01S115079.1	-1	Exon10	12524	12285	68	56
	AT3G13080.1	MRP3	AWOK01S115079.1	-1	Exon11	12202	12096	36	36
	AT3G13080.1	MRP3	AWOK01S006874.1	-1	Exon1	13431	12112	56	64
	AT3G13080.1	MRP3	AWOK01S006874.1	-1	Exon2	11707	11387	56	80
	AT3G13080.1	MRP3	AWOK01S006874.1	-1	Exon3	11289	11195	52	64
	AT3G13080.1	MRP3	AWOK01S006874.1	-1	Exon4	10956	10350	44	60
	AT3G13080.1	MRP3	AWOK01S006874.1	-1	Exon5	9508	9403	44	44
	AT3G13080.1	MRP3	AWOK01S006874.1	-1	Exon6	9218	8962	64	60
	AT3G13080.1	MRP3	AWOK01S006874.1	-1	Exon7	8828	8765	52	52
	AT3G13080.1	MRP3	AWOK01S006874.1	-1	Exon8	8658	8419	72	60
	AT3G13080.1	MRP3	AWOK01S006874.1	-1	Exon9	8323	8229	32	36
	AT3G13080.1	MRP3	AWOK01S144215.1	1	Exon1	7432	8824	36	64
	AT3G13080.1	MRP3	AWOK01S144215.1	1	Exon2	8989	9309	60	72
	AT3G13080.1	MRP3	AWOK01S144215.1	1	Exon3	9384	9474	52	60
	AT3G13080.1	MRP3	AWOK01S144215.1	1	Exon4	10853	10881	30	30
	AT3G13080.1	MRP3	AWOK01S144215.1	1	Exon5	13349	13936	32	60
	AT3G13080.1	MRP3	AWOK01S144215.1	1	Exon6	14008	14172	28	40
	AT3G13080.1	MRP3	AWOK01S144215.1	1	Exon7	15880	16174	40	20
	AT3G13080.1	MRP3	AWOK01S144215.1	1	Exon8	16257	16471	40	60
	AT3G13080.1	MRP3	AWOK01S144215.1	1	Exon9	16544	16849	56	64
	AT3G13080.1	MRP3	AWOK01S144215.1	1	Exon10	16961	17024	52	52
	AT3G13080.1	MRP3	AWOK01S144215.1	1	Exon11	17092	17331	68	60
	AT3G13080.1	MRP3	AWOK01S144215.1	1	Exon12	17438	17518	36	44
	AT3G13080.1	MRP3	AWOK01S296820.1	1	Exon1	8695	8804	54	58
	AT3G13080.1	MRP3	AWOK01S296820.1	1	Exon2	8892	8959	70	70
	AT3G13080.1	MRP3	AWOK01S296820.1	1	Exon3	9057	9401	69	65
	AT3G13080.1	MRP3	AWOK01S296820.1	1	Exon4	9482	10266	61	53
	AT3G13080.1	MRP3	AWOK01S296820.1	1	Exon5	10470	10676	65	62
	AT3G13080.1	MRP3	AWOK01S296820.1	-1	Exon1	10693	10391	32	40
	AT3G13080.1	MRP3	AWOK01S296820.1	-1	Exon2	10186	9486	32	64
	AT3G13080.1	MRP3	AWOK01S296820.1	-1	Exon3	9405	9085	56	76
	AT3G13080.1	MRP3	AWOK01S296820.1	-1	Exon4	8986	8900	48	60
	AT3G13080.1	MRP3	AWOK01S296820.1	-1	Exon5	8811	8197	48	56
	AT3G13080.1	MRP3	AWOK01S296820.1	-1	Exon6	8067	7903	32	40
	AT3G13080.1	MRP3	AWOK01S296820.1	-1	Exon7	7625	7331	36	36
	AT3G13080.1	MRP3	AWOK01S296820.1	-1	Exon8	7237	7023	32	48
	AT3G13080.1	MRP3	AWOK01S296820.1	-1	Exon9	6815	6755	61	61
	AT3G13080.1	MRP3	AWOK01S296820.1	-1	Exon10	6393	6349	40	40
	AT3G13080.1	MRP3	AWOK01S296820.1	-1	Exon11	6237	6049	76	56
	AT3G13080.1	MRP3	AWOK01S296820.1	-1	Exon12	5892	5793	52	48
	AT3G13080.1	MRP3	AWOK01S364436.1	-1	Exon1	14402	13624	32	44
	AT3G13080.1	MRP3	AWOK01S364436.1	-1	Exon2	13510	12909	52	64
	AT3G13080.1	MRP3	AWOK01S364436.1	-1	Exon3	12748	12428	56	76
	AT3G13080.1	MRP3	AWOK01S364436.1	-1	Exon4	12355	12269	48	56
	AT3G13080.1	MRP3	AWOK01S364436.1	-1	Exon5	12083	11499	32	60
	AT3G13080.1	MRP3	AWOK01S364436.1	-1	Exon6	11385	11221	28	36
	AT3G13080.1	MRP3	AWOK01S364436.1	-1	Exon7	10946	10551	36	28
	AT3G13080.1	MRP3	AWOK01S364436.1	-1	Exon8	10530	10316	40	56
	AT3G13080.1	MRP3	AWOK01S364436.1	-1	Exon9	10239	10100	60	72
	AT3G13080.1	MRP3	AWOK01S364436.1	-1	Exon10	9780	9717	47	47
	AT3G13080.1	MRP3	AWOK01S364436.1	-1	Exon11	9643	9404	68	52
	AT3G13080.1	MRP3	AWOK01S364436.1	-1	Exon12	9296	9209	32	40
	AT3G13080.1	MRP3	AWOK01S042428.1	1	Exon1	35217	35508	32	68
	AT3G13080.1	MRP3	AWOK01S042428.1	1	Exon2	36139	36459	60	76
	AT3G13080.1	MRP3	AWOK01S042428.1	1	Exon3	36876	36962	44	56
	AT3G13080.1	MRP3	AWOK01S042428.1	1	Exon4	37106	37726	60	60
	AT3G13080.1	MRP3	AWOK01S042428.1	1	Exon5	37896	38006	32	28
	AT3G13080.1	MRP3	AWOK01S042428.1	1	Exon6	38585	38636	44	44
	AT3G13080.1	MRP3	AWOK01S042428.1	1	Exon7	39534	39748	44	36
	AT3G13080.1	MRP3	AWOK01S042428.1	1	Exon8	39920	40225	52	60
	AT3G13080.1	MRP3	AWOK01S042428.1	1	Exon9	40432	40495	52	52
	AT3G13080.1	MRP3	AWOK01S042428.1	1	Exon10	40611	40958	72	20
	AT3G13080.1	MRP3	AWOK01S446638.1	1	Exon1	139	303	44	44
	AT3G13080.1	MRP3	AWOK01S446638.1	1	Exon2	514	808	56	44
	AT3G13080.1	MRP3	AWOK01S446638.1	1	Exon3	1029	1554	76	56
	AT3G13080.1	MRP3	AWOK01S446638.1	1	Exon4	1887	2184	24	64
	AT3G13080.1	MRP3	AWOK01S509989.1	1	Exon1	688	774	48	60
	AT3G13080.1	MRP3	AWOK01S509989.1	1	Exon2	869	1171	48	36
	AT3G13080.1	MRP3	AWOK01S626104.1	1	Exon1	1	116	72	81
	AT3G13080.1	MRP3	AWOK01S626104.1	1	Exon2	218	281	71	71
	AT3G13080.1	MRP3	AWOK01S626104.1	1	Exon3	360	556	66	77
	AT3G13080.1	MRP3	AWOK01S233770.1	-1	Exon1	24689	24536	84	88
	AT3G13080.1	MRP3	AWOK01S233770.1	-1	Exon2	24400	24315	64	66
	AT3G13080.1	MRP3	AWOK01S233770.1	-1	Exon3	23986	23351	58	76
	AT3G13080.1	MRP3	AWOK01S233770.1	-1	Exon4	22978	22814	56	60
	AT3G13080.1	MRP3	AWOK01S233770.1	-1	Exon5	22537	22243	60	48
	AT3G13080.1	MRP3	AWOK01S233770.1	-1	Exon6	22121	21907	60	44
	AT3G13080.1	MRP3	AWOK01S233770.1	-1	Exon7	21754	21537	56	56
	AT3G13080.1	MRP3	AWOK01S233770.1	-1	Exon8	21109	21046	66	66
	AT3G13080.1	MRP3	AWOK01S233770.1	-1	Exon9	20764	20525	72	64
	AT3G13080.1	MRP3	AWOK01S233770.1	-1	Exon10	20421	20315	52	48
	AT3G13080.1	MRP3	AWOK01S433624.1	-1	Exon1	374	1	52	68
	AT3G13080.1	MRP3	AWOK01S238318.1	-1	Exon1	367	1	68	92
	AT3G13080.1	MRP3	AWOK01S633661.1	-1	Exon1	834	300	28	68
	AT3G13080.1	MRP3	AWOK01S633661.1	-1	Exon2	179	1	60	56
	AT3G13080.1	MRP3	AWOK01S438372.1	-1	Exon1	17792	17043	32	60
	AT3G13080.1	MRP3	AWOK01S438372.1	-1	Exon2	16226	16105	48	36
	AT3G13080.1	MRP3	AWOK01S438372.1	-1	Exon3	13535	13290	64	40
	AT3G13080.1	MRP3	AWOK01S438372.1	-1	Exon4	13189	13089	48	36
	AT3G13080.1	MRP3	AWOK01S135335.1	-1	Exon1	23356	22607	32	60
	AT3G13080.1	MRP3	AWOK01S135335.1	-1	Exon2	21792	21671	48	36
	AT3G13080.1	MRP3	AWOK01S135335.1	-1	Exon3	19998	19753	64	40
	AT3G13080.1	MRP3	AWOK01S135335.1	-1	Exon4	19652	19552	48	36
	AT3G13080.1	MRP3	AWOK01S619792.1	1	Exon1	1	64	54	54
	AT3G13080.1	MRP3	AWOK01S619792.1	1	Exon2	141	455	64	60
	AT3G13080.1	MRP3	AWOK01S205969.1	1	Exon1	18058	18294	44	48
	AT3G13080.1	MRP3	AWOK01S205969.1	1	Exon2	18412	18510	36	32
	AT3G13080.1	MRP3	AWOK01S205969.1	1	Exon3	18651	18803	68	48
	AT3G13080.1	MRP3	AWOK01S205969.1	1	Exon4	18990	19366	36	32
	AT3G13080.1	MRP3	AWOK01S205969.1	1	Exon5	21708	22193	32	52
	AT3G13080.1	MRP3	AWOK01S205969.1	1	Exon6	24070	24191	44	28
	AT3G13080.1	MRP3	AWOK01S205969.1	1	Exon7	25049	25299	64	44
	AT3G13080.1	MRP3	AWOK01S205969.1	1	Exon8	25484	25579	48	36
	AT3G13080.1	MRP3	AWOK01S069080.1	1	Exon1	1588	2344	32	48
	AT3G13080.1	MRP3	AWOK01S069080.1	1	Exon2	3840	3961	44	28
	AT3G13080.1	MRP3	AWOK01S069080.1	1	Exon3	5202	5452	64	44
	AT3G13080.1	MRP3	AWOK01S069080.1	1	Exon4	5636	5731	48	36
	AT3G13080.1	MRP3	AWOK01S359058.1	-1	Exon1	8465	8433	66	66
	AT3G13080.1	MRP3	AWOK01S359058.1	-1	Exon2	8287	8123	69	72
	AT3G13080.1	MRP3	AWOK01S359058.1	-1	Exon3	7985	7688	76	68
	AT3G13080.1	MRP3	AWOK01S481025.1	-1	Exon1	455	338	85	81
	AT3G13080.1	MRP3	AWOK01S481025.1	-1	Exon2	255	169	78	78
	AT3G13080.1	MRP3	AWOK01S481025.1	-1	Exon3	87	1	81	77
	AT3G13080.1	MRP3	AWOK01S622256.1	-1	Exon1	488	1	32	40
	AT3G13080.1	MRP3	AWOK01S220153.1	1	Exon1	3543	3757	40	28
	AT3G13080.1	MRP3	AWOK01S220153.1	1	Exon1	8154	8504	36	24
	AT3G13080.1	MRP3	AWOK01S013734.1	-1	Exon1	12432	12112	44	20
	AT3G13080.1	MRP3	AWOK01S013734.1	-1	Exon1	10722	10372	36	24
	AT3G13080.1	MRP3	AWOK01S189127.1	1	Exon1	12945	13217	64	24
	AT3G13080.1	MRP3	AWOK01S189127.1	1	Exon1	14637	15251	28	32
	AT3G13080.1	MRP3	AWOK01S093584.1	-1	Exon1	40496	40268	44	28
	AT3G13080.1	MRP3	AWOK01S093584.1	-1	Exon2	40159	39858	40	20
	AT3G13080.1	MRP3	AWOK01S093584.1	-1	Exon1	38042	37392	44	20
	AT3G13080.1	MRP3	AWOK01S069665.1	1	Exon1	7284	7497	44	28
	AT3G13080.1	MRP3	AWOK01S069665.1	1	Exon2	7618	7907	40	24
	AT3G13080.1	MRP3	AWOK01S069665.1	1	Exon1	9739	10389	44	24
	AT3G13080.1	MRP3	AWOK01S628159.1	-1	Exon1	606	285	44	64
	AT3G13080.1	MRP3	AWOK01S628159.1	-1	Exon2	195	1	56	64
	AT3G13080.1	MRP3	AWOK01S635607.1	-1	Exon1	980	926	73	73
	AT3G13080.1	MRP3	AWOK01S635607.1	-1	Exon2	826	662	36	24
	AT3G13080.1	MRP3	AWOK01S635607.1	-1	Exon3	149	1	48	52
	AT3G13080.1	MRP3	AWOK01S433671.1	-1	Exon1	1206	1139	52	52
	AT3G13080.1	MRP3	AWOK01S008562.1	-1	Exon1	5925	5575	48	20
	AT3G13080.1	MRP3	AWOK01S008562.1	-1	Exon1	4185	4158	50	50
	AT3G13080.1	MRP3	AWOK01S062999.1	1	Exon1	1129	1465	64	20
	AT3G13080.1	MRP3	AWOK01S062999.1	1	Exon1	2812	3439	28	32
	AT3G13080.1	MRP3	AWOK01S256226.1	1	Exon1	31587	31901	68	20
	AT3G13080.1	MRP3	AWOK01S633555.1	1	Exon1	1	165	76	80
	AT3G13080.1	MRP3	AWOK01S633555.1	1	Exon2	265	351	52	64
	AT3G13080.1	MRP3	AWOK01S633555.1	-1	Exon1	168	1	74	72
	AT3G13080.1	MRP3	AWOK01S242363.1	-1	Exon1	17542	16895	52	20
	AT3G13080.1	MRP3	AWOK01S021142.1	-1	Exon1	12946	12290	48	20
	AT3G13080.1	MRP3	AWOK01S107626.1	1	Exon1	21280	21619	36	24
	AT3G13080.1	MRP3	AWOK01S107626.1	1	Exon2	23282	23592	36	28
	AT3G13080.1	MRP3	AWOK01S476896.1	-1	Exon1	407	343	86	86
	AT3G13080.1	MRP3	AWOK01S476896.1	-1	Exon2	259	173	76	88
	AT3G13080.1	MRP3	AWOK01S476896.1	-1	Exon3	91	1	76	68
	AT3G13080.1	MRP3	AWOK01S247055.1	1	Exon1	11033	11362	68	20
	AT3G13080.1	MRP3	AWOK01S139613.1	-1	Exon1	6708	6677	30	30
	AT3G13080.1	MRP3	AWOK01S018165.1	-1	Exon1	7856	7814	31	31
	AT3G13080.1	MRP3	AWOK01S018165.1	-1	Exon1	4737	4612	36	40
	AT3G13080.1	MRP3	AWOK01S348199.1	1	Exon1	34949	35149	40	48
	AT3G13080.1	MRP3	AWOK01S348199.1	1	Exon2	35268	35366	36	32
	AT3G13080.1	MRP3	AWOK01S348199.1	1	Exon3	35474	35626	68	48
	AT3G13080.1	MRP3	AWOK01S348199.1	1	Exon4	35804	35977	36	28
	AT3G13080.1	MRP3	AWOK01S166439.1	-1	Exon1	3538	3245	44	20
	AT3G13080.1	MRP3	AWOK01S024139.1	-1	Exon1	15761	15611	36	28
	AT3G13080.1	MRP3	AWOK01S024139.1	-1	Exon2	15520	15430	40	40
	AT3G13080.1	MRP3	AWOK01S024139.1	-1	Exon3	14211	14110	56	40
	AT3G13080.1	MRP3	AWOK01S024139.1	-1	Exon4	14038	13971	50	50
	AT3G13080.1	MRP3	AWOK01S024139.1	-1	Exon5	13739	13608	40	52
	AT3G13080.1	MRP3	AWOK01S024139.1	-1	Exon6	13511	13364	64	28
	AT3G13080.1	MRP3	AWOK01S024139.1	-1	Exon7	11147	10997	28	36
	AT3G13080.1	MRP3	AWOK01S024139.1	-1	Exon8	9892	9762	40	40
	AT3G13080.1	MRP3	AWOK01S024139.1	-1	Exon9	7423	7236	44	32
	AT3G13080.1	MRP3	AWOK01S024139.1	-1	Exon10	7078	6889	52	52
	AT3G13080.1	MRP3	AWOK01S024139.1	-1	Exon11	6810	6542	56	28
	AT3G13080.1	MRP3	AWOK01S131056.1	-1	Exon1	14296	14262	30	30
	AT3G13080.1	MRP3	AWOK01S195729.1	1	Exon1	26873	27226	36	24
	AT3G13080.1	MRP3	AWOK01S195729.1	1	Exon2	28878	29187	36	28
	AT3G13080.1	MRP3	AWOK01S022371.1	-1	Exon1	35825	35682	40	28
	AT3G13080.1	MRP3	AWOK01S022371.1	-1	Exon2	34906	34816	40	40
	AT3G13080.1	MRP3	AWOK01S022371.1	-1	Exon3	33595	33494	56	40
	AT3G13080.1	MRP3	AWOK01S022371.1	-1	Exon4	33423	33356	50	50
	AT3G13080.1	MRP3	AWOK01S022371.1	-1	Exon5	33126	32995	40	52
	AT3G13080.1	MRP3	AWOK01S022371.1	-1	Exon6	32896	32749	60	28
	AT3G13080.1	MRP3	AWOK01S022371.1	-1	Exon7	30604	30501	28	36
	AT3G13080.1	MRP3	AWOK01S022371.1	-1	Exon8	29391	29261	40	40
	AT3G13080.1	MRP3	AWOK01S022371.1	-1	Exon9	27812	27651	32	28
	AT3G13080.1	MRP3	AWOK01S022371.1	-1	Exon10	26937	26750	48	32
	AT3G13080.1	MRP3	AWOK01S022371.1	-1	Exon11	26589	26400	48	52
	AT3G13080.1	MRP3	AWOK01S022371.1	-1	Exon12	26276	26116	56	56
	AT3G13080.1	MRP3	AWOK01S371635.1	1	Exon1	4425	4619	40	36
	AT3G13080.1	MRP3	AWOK01S371635.1	1	Exon2	4775	4873	40	36
	AT3G13080.1	MRP3	AWOK01S371635.1	1	Exon3	4988	5140	60	56
	AT3G13080.1	MRP3	AWOK01S038015.1	-1	Exon1	10517	10336	36	40
	AT3G13080.1	MRP3	AWOK01S038015.1	-1	Exon2	10259	10101	28	32
	AT3G13080.1	MRP3	AWOK01S038015.1	-1	Exon3	10015	9952	38	38
	AT3G13080.1	MRP3	AWOK01S643519.1	-1	Exon1	4700	4483	40	32
	AT3G13080.1	MRP3	AWOK01S643519.1	-1	Exon2	1785	1496	40	28
	AT3G13080.1	MRP3	AWOK01S051281.1	-1	Exon1	19994	19928	30	30
	AT3G13080.1	MRP3	AWOK01S481893.1	-1	Exon1	4768	4574	40	36
	AT3G13080.1	MRP3	AWOK01S481893.1	-1	Exon2	4414	4316	40	36
	AT3G13080.1	MRP3	AWOK01S481893.1	-1	Exon3	4200	4048	60	56
	AT3G13080.1	MRP3	AWOK01S481893.1	-1	Exon4	1916	1739	36	24
	AT3G13080.1	MRP3	AWOK01S141345.1	-1	Exon1	5064	4661	68	36
	AT3G13080.1	MRP3	AWOK01S124851.1	1	Exon1	34350	34623	36	36
	AT3G13080.1	MRP3	AWOK01S124851.1	1	Exon1	37869	38235	40	3
	AT3G13080.1	MRP3	AWOK01S026944.1	-1	Exon1	3069	2940	36	40
	AT3G13080.1	MRP3	AWOK01S026944.1	-1	Exon2	2759	2583	28	32
	AT3G13080.1	MRP3	AWOK01S040718.1	-1	Exon1	65214	65164	41	41
	AT3G13080.1	MRP3	AWOK01S040718.1	-1	Exon2	61741	61380	40	28
	AT3G13080.1	MRP3	AWOK01S578050.1	-1	Exon1	266	1	44	44
	AT3G13080.1	MRP3	AWOK01S262813.1	-1	Exon1	739	510	60	20
	AT3G13080.1	MRP3	AWOK01S001640.1	-1	Exon1	5344	5192	36	28
	AT3G13080.1	MRP3	AWOK01S211905.1	-1	Exon1	30501	30456	73	73
	AT3G13080.1	MRP3	AWOK01S211905.1	-1	Exon2	30227	30121	68	68
	AT3G13080.1	MRP3	AWOK01S171463.1	-1	Exon1	11953	11896	30	30
	AT3G13080.1	MRP3	AWOK01S171463.1	-1	Exon2	10339	10176	36	28
	AT3G13080.1	MRP3	AWOK01S002905.1	1	Exon1	23810	24028	80	32
	AT3G13080.2	MRP3	AWOK01S433794.1	-1	Exon1	3415	3124	52	76
	AT3G13080.2	MRP3	AWOK01S433794.1	-1	Exon2	2936	1700	70	81
	AT3G13080.2	MRP3	AWOK01S433794.1	-1	Exon3	1614	1528	76	88
	AT3G13080.2	MRP3	AWOK01S433794.1	-1	Exon4	1446	814	80	76
	AT3G13080.2	MRP3	AWOK01S433794.1	-1	Exon5	668	504	66	72
	AT3G13080.2	MRP3	AWOK01S433794.1	-1	Exon6	366	70	76	68
	AT3G13080.2	MRP3	AWOK01S348319.1	1	Exon1	2464	2737	44	28
	AT3G13080.2	MRP3	AWOK01S348319.1	1	Exon2	3119	4377	36	72
	AT3G13080.2	MRP3	AWOK01S348319.1	1	Exon3	4465	4551	48	60
	AT3G13080.2	MRP3	AWOK01S348319.1	1	Exon4	4645	5244	48	64
	AT3G13080.2	MRP3	AWOK01S348319.1	1	Exon5	5360	5524	48	44
	AT3G13080.2	MRP3	AWOK01S348319.1	1	Exon6	5846	6140	56	44
	AT3G13080.2	MRP3	AWOK01S348319.1	1	Exon7	6366	6446	76	72
	AT3G13080.2	MRP3	AWOK01S348319.1	1	Exon8	7110	7173	33	33
	AT3G13080.2	MRP3	AWOK01S348319.1	1	Exon9	7292	7403	60	72
	AT3G13080.2	MRP3	AWOK01S072858.1	1	Exon1	24219	24257	38	38
	AT3G13080.2	MRP3	AWOK01S072858.1	1	Exon2	25508	26733	60	88
	AT3G13080.2	MRP3	AWOK01S072858.1	1	Exon3	26861	26947	64	72
	AT3G13080.2	MRP3	AWOK01S072858.1	1	Exon4	27551	28201	40	64
	AT3G13080.2	MRP3	AWOK01S072858.1	1	Exon5	28711	28875	48	68
	AT3G13080.2	MRP3	AWOK01S072858.1	1	Exon6	29203	29497	60	52
	AT3G13080.2	MRP3	AWOK01S072858.1	1	Exon7	29601	29815	64	48
	AT3G13080.2	MRP3	AWOK01S072858.1	1	Exon8	30009	30077	52	52
	AT3G13080.2	MRP3	AWOK01S072858.1	1	Exon9	30586	30649	61	61
	AT3G13080.2	MRP3	AWOK01S072858.1	1	Exon10	30760	30872	72	84
	AT3G13080.2	MRP3	AWOK01S072858.1	1	Exon11	31100	31206	56	52
	AT3G13080.2	MRP3	AWOK01S055307.1	1	Exon1	18285	19849	28	84
	AT3G13080.2	MRP3	AWOK01S055307.1	1	Exon2	19984	20070	68	76
	AT3G13080.2	MRP3	AWOK01S055307.1	1	Exon3	20465	21109	40	68
	AT3G13080.2	MRP3	AWOK01S055307.1	1	Exon4	21470	21634	56	60
	AT3G13080.2	MRP3	AWOK01S055307.1	1	Exon5	21910	22204	60	48
	AT3G13080.2	MRP3	AWOK01S055307.1	1	Exon6	22326	22484	60	68
	AT3G13080.2	MRP3	AWOK01S055307.1	1	Exon7	22686	22836	56	80
	AT3G13080.2	MRP3	AWOK01S055307.1	1	Exon8	23340	23403	71	71
	AT3G13080.2	MRP3	AWOK01S055307.1	1	Exon9	23699	23938	72	64
	AT3G13080.2	MRP3	AWOK01S055307.1	1	Exon10	24043	24149	52	52
	AT3G13080.2	MRP3	AWOK01S250584.1	1	Exon1	21001	21031	33	33
	AT3G13080.2	MRP3	AWOK01S250584.1	1	Exon2	22256	23578	32	68
	AT3G13080.2	MRP3	AWOK01S250584.1	1	Exon3	23663	23983	56	72
	AT3G13080.2	MRP3	AWOK01S250584.1	1	Exon4	24140	24226	48	60
	AT3G13080.2	MRP3	AWOK01S250584.1	1	Exon5	24312	24938	52	60
	AT3G13080.2	MRP3	AWOK01S250584.1	1	Exon6	25036	25200	36	32
	AT3G13080.2	MRP3	AWOK01S250584.1	1	Exon7	25299	25593	60	24
	AT3G13080.2	MRP3	AWOK01S250584.1	1	Exon8	25679	25893	40	28
	AT3G13080.2	MRP3	AWOK01S250584.1	1	Exon9	25972	26185	48	68
	AT3G13080.2	MRP3	AWOK01S250584.1	1	Exon10	26365	26541	48	80
	AT3G13080.2	MRP3	AWOK01S157752.1	-1	Exon1	640	1	72	92
	AT3G13080.2	MRP3	AWOK01S246455.1	-1	Exon1	2212	1	24	44
	AT3G13080.2	MRP3	AWOK01S146160.1	1	Exon1	8644	9117	28	64
	AT3G13080.2	MRP3	AWOK01S146160.1	1	Exon2	9198	9518	56	76
	AT3G13080.2	MRP3	AWOK01S146160.1	1	Exon3	9617	9703	48	60
	AT3G13080.2	MRP3	AWOK01S146160.1	1	Exon4	9792	10406	48	56
	AT3G13080.2	MRP3	AWOK01S146160.1	1	Exon5	10526	10690	32	40
	AT3G13080.2	MRP3	AWOK01S146160.1	1	Exon6	12012	12306	36	36
	AT3G13080.2	MRP3	AWOK01S146160.1	1	Exon7	12416	12630	32	48
	AT3G13080.2	MRP3	AWOK01S146160.1	1	Exon8	12776	12992	64	48
	AT3G13080.2	MRP3	AWOK01S146160.1	1	Exon9	13149	13213	39	39
	AT3G13080.2	MRP3	AWOK01S146160.1	1	Exon10	13340	13583	76	68
	AT3G13080.2	MRP3	AWOK01S146160.1	1	Exon11	13688	13787	52	48
	AT3G13080.2	MRP3	AWOK01S146160.1	-1	Exon1	11856	11835	59	59
	AT3G13080.2	MRP3	AWOK01S146160.1	-1	Exon2	9707	9646	69	69
	AT3G13080.2	MRP3	AWOK01S146160.1	-1	Exon3	9557	9202	64	65
	AT3G13080.2	MRP3	AWOK01S146160.1	-1	Exon4	9121	8140	62	68
	AT3G13080.2	MRP3	AWOK01S288208.1	1	Exon1	3648	5038	28	68
	AT3G13080.2	MRP3	AWOK01S288208.1	1	Exon2	5204	5524	56	76
	AT3G13080.2	MRP3	AWOK01S288208.1	1	Exon3	5597	5683	40	48
	AT3G13080.2	MRP3	AWOK01S288208.1	1	Exon4	5869	6456	32	60
	AT3G13080.2	MRP3	AWOK01S288208.1	1	Exon5	6566	6730	28	36
	AT3G13080.2	MRP3	AWOK01S288208.1	1	Exon6	7418	7632	40	56
	AT3G13080.2	MRP3	AWOK01S288208.1	1	Exon7	7709	7782	56	48
	AT3G13080.2	MRP3	AWOK01S288208.1	1	Exon8	8135	8198	42	42
	AT3G13080.2	MRP3	AWOK01S288208.1	1	Exon9	8272	8480	68	60
	AT3G13080.2	MRP3	AWOK01S288208.1	1	Exon10	8619	8692	36	36
	AT3G13080.2	MRP3	AWOK01S200231.1	1	Exon1	31743	33096	32	68
	AT3G13080.2	MRP3	AWOK01S200231.1	1	Exon2	33181	33501	56	76
	AT3G13080.2	MRP3	AWOK01S200231.1	1	Exon3	33656	33742	48	60
	AT3G13080.2	MRP3	AWOK01S200231.1	1	Exon4	33818	34444	52	60
	AT3G13080.2	MRP3	AWOK01S200231.1	1	Exon5	34535	34699	36	32
[truncated: 5,895 more rows]
